# Supplementary material for: Tris­(nitrato-κ2 O,O′)bis[4,4,5,5-tetra­methyl-2-(pyridin-2-yl-κN)imidazoline-1-oxyl 3-oxide-κO]holmium(III)
Source: Acta Crystallogr Sect E Struct Rep Online. 2012 Apr 6;68(Pt 5):m550. doi: 10.1107/S1600536812012445 (PMC3344306; doi:10.1107/S1600536812012445)
Supplement: Supplementary file 1 [file e-68-0m550-sup1.cif]

##############################################################################
#                                                                            #
# This CIF contains the data in a paper accepted for publication in          #
# Acta Crystallographica Section E. It conforms to the requirements of       #
# Notes for Authors for Acta Crystallographica Section E, and has been       #
# peer reviewed under the auspices of the IUCr Commission on Journals.       #
#                                                                            #
# Full details of the Crystallographic Information File format               #
# are given in the paper "The Crystallographic Information File (CIF):       #
# a New Standard Archive File for Crystallography" by S. R. Hall, F. H.      #
# Allen and I. D. Brown [Acta Cryst. (1991), A47, 655-685].                  #
#                                                                            #
# The current version of the core CIF dictionary is obtainable from          #
# ftp://ftp.iucr.org/pub/cif_core.dic.                                       #
#                                                                            #
# Software is freely available for graphical display of the structure(s)     #
# in this CIF. For information consult the CIF software page                 #
# http://www.iucr.org/resources/cif/software.                                #
#                                                                            #
# This file may be used for bona fide research purposes within the           #
# scientific community so long as proper attribution is given to the journal # 
# article from which it was obtained.                                        #
#                                                                            #
##############################################################################
data_I
_audit_creation_method     SHELXL-97
_chemical_name_systematic
;
Tris(nitrato-\k^2^<i>O</i>,<i>O</i>')bis[4,4,5,5-tetramethyl-2-(pyridin-
2-yl-\k<i>N</i>)imidazoline-1-oxyl 3-oxide-\k<i>O</i>]holmium(III)
;
_chemical_name_common     ?
_chemical_formula_moiety     'C24 H32 Ho N9 O13'
_chemical_formula_sum     'C24 H32 Ho N9 O13'
_chemical_formula_iupac     '[Ho (N O3)3 (C12 H16 N3 O2)2]'
_chemical_formula_weight     819.52
_chemical_melting_point     ?
_symmetry_cell_setting     monoclinic
_symmetry_space_group_name_H-M     'P 21/n'
_symmetry_space_group_name_Hall     '-P 2yn'
loop_
    _symmetry_equiv_pos_as_xyz
    'x, y, z'
    '-x+1/2, y+1/2, -z+1/2'
    '-x, -y, -z'
    'x-1/2, -y-1/2, z-1/2'
_cell_length_a     12.2627(10)
_cell_length_b     11.1044(8)
_cell_length_c     23.2861(17)
_cell_angle_alpha     90.00
_cell_angle_beta     98.391(2)
_cell_angle_gamma     90.00
_cell_volume     3136.9(4)
_cell_formula_units_Z     4
_cell_measurement_reflns_used     2811
_cell_measurement_theta_min     2.5105
_cell_measurement_theta_max     28.7933
_cell_measurement_temperature     293(2)
_exptl_crystal_description     block
_exptl_crystal_colour     'dark brown'
_exptl_crystal_size_max     0.22
_exptl_crystal_size_mid     0.16
_exptl_crystal_size_min     0.12
_exptl_crystal_density_diffrn     1.735
_exptl_crystal_density_meas     ?
_exptl_crystal_density_method     'not measured'
_exptl_crystal_F_000     1640
_exptl_absorpt_coefficient_mu     2.601
_exptl_absorpt_correction_type     multi-scan
_exptl_absorpt_process_details     '(SADABS; Sheldrick, 2004)'
_exptl_absorpt_correction_T_min     0.5985
_exptl_absorpt_correction_T_max     0.7455
_exptl_special_details     ?
_diffrn_ambient_temperature     293(2)
_diffrn_radiation_type     MoK\a
_diffrn_radiation_wavelength     0.71075
_diffrn_radiation_source     'fine-focus sealed tube'
_diffrn_radiation_monochromator     graphite
_diffrn_measurement_device_type     'Bruker APEXII CCD'
_diffrn_measurement_method     '\f and \w scans'
_diffrn_detector_area_resol_mean     ?
_diffrn_reflns_number     17689
_diffrn_reflns_av_R_equivalents     0.0465
_diffrn_reflns_av_sigmaI/netI     0.0472
_diffrn_reflns_theta_min     3.19
_diffrn_reflns_theta_max     25.02
_diffrn_reflns_theta_full     25.02
_diffrn_measured_fraction_theta_max     0.998
_diffrn_measured_fraction_theta_full     0.998
_diffrn_reflns_limit_h_min     -14
_diffrn_reflns_limit_h_max     14
_diffrn_reflns_limit_k_min     -10
_diffrn_reflns_limit_k_max     13
_diffrn_reflns_limit_l_min     -27
_diffrn_reflns_limit_l_max     27
_diffrn_standards_number     0
_diffrn_standards_interval_count     150
_diffrn_standards_interval_time     0
_diffrn_standards_decay_%     ?
_refine_special_details
;
Refinement of <i>F</i>^2^ against ALL reflections. The weighted <i>R</i>-factor
<i>wR</i> and goodness of fit <i>S</i> are based on <i>F</i>^2^, conventional
<i>R</i>-factors <i>R</i> are based on <i>F</i>, with <i>F</i> set to zero for
negative <i>F</i>^2^. The threshold expression of <i>F</i>^2^ >
\s(<i>F</i>^2^) is used only for calculating <i>R</i>-factors(gt) <i>etc</i>.
and is not relevant to the choice of reflections for refinement.
<i>R</i>-factors based on <i>F</i>^2^ are statistically about twice as large
as those based on <i>F</i>, and <i>R</i>- factors based on ALL data will be
even larger.
;
_reflns_number_total     5530
_reflns_number_gt     4895
_reflns_threshold_expression     I>2\s(I)
_refine_ls_structure_factor_coef     Fsqd
_refine_ls_matrix_type     full
_refine_ls_R_factor_all     0.0565
_refine_ls_R_factor_gt     0.0438
_refine_ls_wR_factor_gt     0.0586
_refine_ls_wR_factor_ref     0.0610
_refine_ls_goodness_of_fit_ref     1.253
_refine_ls_restrained_S_all     1.253
_refine_ls_number_reflns     5530
_refine_ls_number_parameters     432
_refine_ls_number_restraints     0
_refine_ls_hydrogen_treatment     constr
_refine_ls_weighting_scheme     calc
_refine_ls_weighting_details
         'calc w=1/[\s^2^(Fo^2^)+(0.0167P)^2^+0.0000P] where P=(Fo^2^+2Fc^2^)/3'
_atom_sites_solution_hydrogens     geom
_atom_sites_solution_primary     direct
_atom_sites_solution_secondary     difmap
_refine_ls_shift/su_max     0.000
_refine_ls_shift/su_mean     0.000
_refine_diff_density_max     0.507
_refine_diff_density_min     -0.866
_refine_ls_extinction_method     none
_refine_ls_extinction_coef     ?
loop_
    _atom_type_symbol
    _atom_type_description
    _atom_type_scat_dispersion_real
    _atom_type_scat_dispersion_imag
    _atom_type_scat_source
    'C' 'C' 0.0033 0.0016
                         'International Tables Vol C Tables 4.2.6.8 and 6.1.1.4'
    'H' 'H' 0.0000 0.0000
                         'International Tables Vol C Tables 4.2.6.8 and 6.1.1.4'
    'N' 'N' 0.0061 0.0033
                         'International Tables Vol C Tables 4.2.6.8 and 6.1.1.4'
    'O' 'O' 0.0106 0.0060
                         'International Tables Vol C Tables 4.2.6.8 and 6.1.1.4'
    'Ho' 'Ho' -0.2175 4.6783
                         'International Tables Vol C Tables 4.2.6.8 and 6.1.1.4'
_computing_data_collection     'APEX2 (Bruker, 2004)'
_computing_cell_refinement     'SAINT (Bruker, 2004)'
_computing_data_reduction     'SAINT (Bruker, 2004)'
_computing_structure_solution     'SHELXS97 (Sheldrick, 2008)'
_computing_structure_refinement     'SHELXL97 (Sheldrick, 2008)'
_computing_molecular_graphics     'SHELXTL (Sheldrick, 2008)'
_computing_publication_material     'SHELXTL (Sheldrick, 2008)'
loop_
    _atom_site_type_symbol
    _atom_site_label
    _atom_site_fract_x
    _atom_site_fract_y
    _atom_site_fract_z
    _atom_site_U_iso_or_equiv
    _atom_site_adp_type
    _atom_site_calc_flag
    _atom_site_refinement_flags
    _atom_site_occupancy
    _atom_site_symmetry_multiplicity
    _atom_site_disorder_assembly
    _atom_site_disorder_group
    Ho Ho1 0.179214(16) 0.661468(16) 0.104145(7) 0.02420(7) Uani d . 1 1 . .
    O O1 0.3290(2) 0.5763(2) 0.16176(10) 0.0300(7) Uani d . 1 1 . .
    O O2 0.4048(3) 0.1762(3) 0.12909(15) 0.0620(10) Uani d . 1 1 . .
    O O3 -0.0085(2) 0.6824(2) 0.06574(10) 0.0292(7) Uani d . 1 1 . .
    O O4 -0.2481(3) 0.7880(3) 0.19251(11) 0.0419(8) Uani d . 1 1 . .
    O O5 0.2368(3) 0.7701(3) 0.19958(12) 0.0409(8) Uani d . 1 1 . .
    O O6 0.1138(3) 0.8544(2) 0.13632(12) 0.0399(8) Uani d . 1 1 . .
    O O7 0.1635(3) 0.9416(3) 0.21931(13) 0.0589(10) Uani d . 1 1 . .
    O O8 0.1982(3) 0.8043(3) 0.02635(12) 0.0448(9) Uani d . 1 1 . .
    O O9 0.3316(3) 0.7986(3) 0.09759(13) 0.0473(9) Uani d . 1 1 . .
    O O10 0.3446(4) 0.9135(4) 0.02325(19) 0.1036(16) Uani d . 1 1 . .
    O O11 0.1190(2) 0.5707(3) 0.00788(11) 0.0368(8) Uani d . 1 1 . .
    O O12 0.2943(2) 0.5667(3) 0.03594(11) 0.0367(8) Uani d . 1 1 . .
    O O13 0.2278(3) 0.5218(3) -0.05394(11) 0.0496(9) Uani d . 1 1 . .
    N N1 0.3807(3) 0.4780(3) 0.15077(12) 0.0260(8) Uani d . 1 1 . .
    N N2 0.4172(3) 0.2890(3) 0.13669(14) 0.0356(9) Uani d . 1 1 . .
    N N3 0.1487(3) 0.4267(3) 0.11502(12) 0.0260(8) Uani d . 1 1 . .
    N N4 -0.0860(3) 0.7361(3) 0.08828(12) 0.0222(8) Uani d . 1 1 . .
    N N5 -0.2006(3) 0.7847(3) 0.14709(13) 0.0297(9) Uani d . 1 1 . .
    N N6 0.0492(3) 0.6136(3) 0.18514(12) 0.0274(8) Uani d . 1 1 . .
    N N7 0.1718(3) 0.8572(3) 0.18637(15) 0.0381(10) Uani d . 1 1 . .
    N N8 0.2937(4) 0.8419(4) 0.04853(19) 0.0535(11) Uani d . 1 1 . .
    N N9 0.2134(3) 0.5520(3) -0.00485(14) 0.0309(9) Uani d . 1 1 . .
    C C1 0.5041(4) 0.4773(4) 0.15474(16) 0.0336(11) Uani d . 1 1 . .
    C C2 0.5205(4) 0.3531(4) 0.12639(18) 0.0392(12) Uani d . 1 1 . .
    C C3 0.3361(4) 0.3693(4) 0.14364(16) 0.0272(10) Uani d . 1 1 . .
    C C4 0.2199(4) 0.3408(4) 0.13886(15) 0.0269(10) Uani d . 1 1 . .
    C C5 0.1855(4) 0.2282(4) 0.15475(17) 0.0375(12) Uani d . 1 1 . .
    H H5 0.2361 0.1725 0.1726 0.045 Uiso calc R 1 1 . .
    C C6 0.0752(5) 0.2005(4) 0.1436(2) 0.0530(14) Uani d . 1 1 . .
    H H6 0.0501 0.1258 0.1542 0.064 Uiso calc R 1 1 . .
    C C7 0.0022(4) 0.2843(4) 0.11667(19) 0.0470(13) Uani d . 1 1 . .
    H H7 -0.0724 0.2665 0.1075 0.056 Uiso calc R 1 1 . .
    C C8 0.0427(4) 0.3952(4) 0.10373(17) 0.0349(11) Uani d . 1 1 . .
    H H8 -0.0071 0.4518 0.0860 0.042 Uiso calc R 1 1 . .
    C C9 0.5416(4) 0.5855(4) 0.12275(19) 0.0467(13) Uani d . 1 1 . .
    H H9A 0.5027 0.5872 0.0839 0.070 Uiso calc R 1 1 . .
    H H9B 0.6193 0.5798 0.1216 0.070 Uiso calc R 1 1 . .
    H H9C 0.5263 0.6580 0.1426 0.070 Uiso calc R 1 1 . .
    C C10 0.5497(4) 0.4825(4) 0.21934(17) 0.0529(14) Uani d . 1 1 . .
    H H10A 0.5257 0.5556 0.2357 0.079 Uiso calc R 1 1 . .
    H H10B 0.6288 0.4807 0.2242 0.079 Uiso calc R 1 1 . .
    H H10C 0.5232 0.4146 0.2387 0.079 Uiso calc R 1 1 . .
    C C11 0.5140(4) 0.3573(4) 0.05990(18) 0.0517(14) Uani d . 1 1 . .
    H H11A 0.5135 0.2767 0.0449 0.077 Uiso calc R 1 1 . .
    H H11B 0.5768 0.3998 0.0499 0.077 Uiso calc R 1 1 . .
    H H11C 0.4477 0.3980 0.0434 0.077 Uiso calc R 1 1 . .
    C C12 0.6227(4) 0.2824(5) 0.1523(2) 0.0628(16) Uani d . 1 1 . .
    H H12A 0.6217 0.2704 0.1930 0.094 Uiso calc R 1 1 . .
    H H12B 0.6877 0.3266 0.1468 0.094 Uiso calc R 1 1 . .
    H H12C 0.6231 0.2056 0.1333 0.094 Uiso calc R 1 1 . .
    C C13 -0.1611(3) 0.8248(4) 0.05230(15) 0.0266(10) Uani d . 1 1 . .
    C C14 -0.2272(4) 0.8757(3) 0.09915(16) 0.0279(10) Uani d . 1 1 . .
    C C15 -0.1146(3) 0.7139(3) 0.13957(15) 0.0239(10) Uani d . 1 1 . .
    C C16 -0.0604(4) 0.6276(3) 0.18221(16) 0.0256(10) Uani d . 1 1 . .
    C C17 -0.1219(4) 0.5649(4) 0.21723(17) 0.0391(12) Uani d . 1 1 . .
    H H17 -0.1977 0.5764 0.2139 0.047 Uiso calc R 1 1 . .
    C C18 -0.0689(4) 0.4842(4) 0.25749(18) 0.0503(14) Uani d . 1 1 . .
    H H18 -0.1091 0.4376 0.2801 0.060 Uiso calc R 1 1 . .
    C C19 0.0436(4) 0.4743(4) 0.26343(17) 0.0444(13) Uani d . 1 1 . .
    H H19 0.0815 0.4243 0.2915 0.053 Uiso calc R 1 1 . .
    C C20 0.0991(4) 0.5405(4) 0.22672(16) 0.0337(11) Uani d . 1 1 . .
    H H20 0.1755 0.5341 0.2311 0.040 Uiso calc R 1 1 . .
    C C21 -0.0891(4) 0.9138(4) 0.02590(19) 0.0496(14) Uani d . 1 1 . .
    H H21A -0.0373 0.9493 0.0561 0.074 Uiso calc R 1 1 . .
    H H21B -0.1343 0.9758 0.0060 0.074 Uiso calc R 1 1 . .
    H H21C -0.0499 0.8728 -0.0011 0.074 Uiso calc R 1 1 . .
    C C22 -0.2297(4) 0.7515(4) 0.00520(17) 0.0478(14) Uani d . 1 1 . .
    H H22A -0.1819 0.7113 -0.0178 0.072 Uiso calc R 1 1 . .
    H H22B -0.2787 0.8040 -0.0191 0.072 Uiso calc R 1 1 . .
    H H22C -0.2720 0.6928 0.0227 0.072 Uiso calc R 1 1 . .
    C C23 -0.1829(4) 0.9964(4) 0.12467(19) 0.0556(15) Uani d . 1 1 . .
    H H23A -0.2192 1.0168 0.1572 0.083 Uiso calc R 1 1 . .
    H H23B -0.1967 1.0580 0.0956 0.083 Uiso calc R 1 1 . .
    H H23C -0.1050 0.9899 0.1372 0.083 Uiso calc R 1 1 . .
    C C24 -0.3505(4) 0.8831(4) 0.08100(19) 0.0468(13) Uani d . 1 1 . .
    H H24A -0.3787 0.8048 0.0693 0.070 Uiso calc R 1 1 . .
    H H24B -0.3665 0.9382 0.0491 0.070 Uiso calc R 1 1 . .
    H H24C -0.3848 0.9112 0.1131 0.070 Uiso calc R 1 1 . .
loop_
    _atom_site_aniso_label
    _atom_site_aniso_U_11
    _atom_site_aniso_U_22
    _atom_site_aniso_U_33
    _atom_site_aniso_U_12
    _atom_site_aniso_U_13
    _atom_site_aniso_U_23
    Ho1 0.02112(12) 0.02742(11) 0.02412(10) 0.00062(10) 0.00349(7) 0.00204(10)
    O1 0.026(2) 0.0304(17) 0.0323(15) 0.0016(14) -0.0011(13) 0.0009(13)
    O2 0.058(3) 0.035(2) 0.097(3) 0.0114(19) 0.022(2) 0.0032(19)
    O3 0.0251(19) 0.0381(18) 0.0255(14) 0.0006(14) 0.0078(13) -0.0020(13)
    O4 0.040(2) 0.059(2) 0.0308(16) 0.0138(17) 0.0180(15) 0.0043(15)
    O5 0.036(2) 0.0411(19) 0.0423(18) 0.0046(17) -0.0046(15) -0.0030(15)
    O6 0.039(2) 0.0376(19) 0.0405(17) 0.0011(16) -0.0021(15) -0.0058(15)
    O7 0.055(3) 0.057(2) 0.064(2) -0.0006(19) 0.0049(18) -0.0334(19)
    O8 0.040(3) 0.046(2) 0.0486(19) 0.0036(17) 0.0078(17) 0.0151(16)
    O9 0.043(2) 0.046(2) 0.0515(19) -0.0085(16) 0.0003(17) 0.0174(16)
    O10 0.086(4) 0.104(3) 0.123(3) -0.028(3) 0.024(3) 0.071(3)
    O11 0.023(2) 0.058(2) 0.0302(15) 0.0053(16) 0.0062(14) -0.0034(14)
    O12 0.023(2) 0.053(2) 0.0328(16) 0.0063(15) 0.0007(14) 0.0013(14)
    O13 0.048(2) 0.073(2) 0.0312(16) 0.0028(19) 0.0177(15) -0.0082(17)
    N1 0.021(2) 0.031(2) 0.0260(17) 0.0010(18) 0.0028(15) 0.0086(16)
    N2 0.028(3) 0.033(2) 0.047(2) 0.0052(19) 0.0068(18) 0.0088(18)
    N3 0.021(2) 0.031(2) 0.0264(18) -0.0020(17) 0.0049(15) -0.0031(15)
    N4 0.020(2) 0.0232(19) 0.0239(17) -0.0016(16) 0.0050(15) -0.0010(15)
    N5 0.028(2) 0.037(2) 0.0248(18) 0.0052(18) 0.0062(16) 0.0020(16)
    N6 0.026(2) 0.034(2) 0.0224(17) 0.0016(17) 0.0043(16) 0.0022(15)
    N7 0.030(3) 0.043(3) 0.042(2) -0.009(2) 0.0046(19) -0.012(2)
    N8 0.047(3) 0.047(3) 0.070(3) 0.000(3) 0.020(3) 0.019(3)
    N9 0.025(3) 0.040(2) 0.029(2) -0.0007(18) 0.0073(18) 0.0022(17)
    C1 0.016(3) 0.047(3) 0.037(2) 0.001(2) 0.0040(19) 0.008(2)
    C2 0.023(3) 0.047(3) 0.048(3) 0.005(2) 0.005(2) 0.009(2)
    C3 0.023(3) 0.031(3) 0.027(2) 0.002(2) 0.0033(19) 0.0065(18)
    C4 0.027(3) 0.031(2) 0.0221(19) 0.001(2) 0.0027(18) 0.003(2)
    C5 0.031(3) 0.037(3) 0.044(3) -0.002(2) 0.001(2) 0.013(2)
    C6 0.050(4) 0.042(3) 0.066(3) -0.016(3) 0.006(3) 0.012(3)
    C7 0.032(3) 0.050(3) 0.059(3) -0.016(3) 0.003(3) 0.001(3)
    C8 0.028(3) 0.039(3) 0.036(2) -0.001(2) 0.000(2) -0.003(2)
    C9 0.031(3) 0.050(3) 0.061(3) -0.011(3) 0.010(2) 0.010(3)
    C10 0.027(3) 0.088(4) 0.041(3) -0.003(3) -0.003(2) 0.002(3)
    C11 0.041(4) 0.066(4) 0.052(3) -0.001(3) 0.020(2) -0.001(3)
    C12 0.030(4) 0.066(4) 0.090(4) 0.016(3) 0.003(3) 0.014(3)
    C13 0.022(3) 0.032(2) 0.027(2) 0.008(2) 0.0055(18) 0.0047(19)
    C14 0.028(3) 0.024(2) 0.033(2) 0.0052(19) 0.007(2) 0.0033(18)
    C15 0.018(3) 0.029(2) 0.025(2) 0.000(2) 0.0060(18) 0.0012(18)
    C16 0.024(3) 0.027(2) 0.027(2) 0.0002(19) 0.0057(19) -0.0006(18)
    C17 0.020(3) 0.052(3) 0.048(3) 0.004(2) 0.016(2) 0.015(2)
    C18 0.050(4) 0.056(3) 0.048(3) -0.004(3) 0.019(3) 0.026(3)
    C19 0.049(4) 0.050(3) 0.035(2) 0.014(3) 0.009(2) 0.014(2)
    C20 0.027(3) 0.046(3) 0.028(2) 0.007(2) 0.004(2) 0.003(2)
    C21 0.046(4) 0.046(3) 0.062(3) 0.011(3) 0.029(3) 0.024(3)
    C22 0.046(4) 0.060(3) 0.033(3) 0.019(3) -0.008(2) -0.009(2)
    C23 0.072(5) 0.034(3) 0.063(3) -0.006(3) 0.018(3) -0.012(3)
    C24 0.029(3) 0.066(3) 0.047(3) 0.014(3) 0.012(2) 0.016(3)
_geom_special_details
;
All e.s.d.'s (except the e.s.d. in the dihedral angle between two l.s. planes)
are estimated using the full covariance matrix. The cell e.s.d.'s are taken
into account individually in the estimation of e.s.d.'s in distances, angles
and torsion angles; correlations between e.s.d.'s in cell parameters are only
used when they are defined by crystal symmetry. An approximate (isotropic)
treatment of cell e.s.d.'s is used for estimating e.s.d.'s involving l.s.
planes.
;
loop_
    _geom_bond_atom_site_label_1
    _geom_bond_atom_site_label_2
    _geom_bond_site_symmetry_2
    _geom_bond_distance
    _geom_bond_publ_flag
    Ho1 O1 . 2.313(3) ?
    Ho1 O3 . 2.356(3) ?
    Ho1 O9 . 2.432(3) ?
    Ho1 O6 . 2.443(3) ?
    Ho1 O8 . 2.445(3) ?
    Ho1 O11 . 2.471(3) ?
    Ho1 O12 . 2.505(3) ?
    Ho1 O5 . 2.537(3) ?
    Ho1 N3 . 2.651(3) ?
    Ho1 N6 . 2.694(3) ?
    O1 N1 . 1.305(4) ?
    O2 N2 . 1.271(4) ?
    O3 N4 . 1.296(4) ?
    O4 N5 . 1.280(4) ?
    O5 N7 . 1.262(4) ?
    O6 N7 . 1.274(4) ?
    O7 N7 . 1.225(4) ?
    O8 N8 . 1.280(5) ?
    O9 N8 . 1.264(5) ?
    O10 N8 . 1.214(5) ?
    O11 N9 . 1.253(4) ?
    O12 N9 . 1.280(4) ?
    O13 N9 . 1.228(4) ?
    N1 C3 . 1.325(5) ?
    N1 C1 . 1.503(5) ?
    N2 O2 1 1.271(4) ?
    N2 C3 . 1.363(5) ?
    N2 C2 . 1.502(6) ?
    N3 C8 . 1.335(5) ?
    N3 C4 . 1.356(5) ?
    N4 C15 . 1.316(4) ?
    N4 C13 . 1.515(5) ?
    N5 O4 1 1.280(4) ?
    N5 C15 . 1.347(5) ?
    N5 C14 . 1.506(5) ?
    N6 C20 . 1.341(5) ?
    N6 C16 . 1.344(5) ?
    C1 C9 . 1.520(6) ?
    C1 C10 . 1.527(5) ?
    C1 C2 . 1.555(6) ?
    C2 C12 . 1.527(6) ?
    C2 C11 . 1.539(6) ?
    C3 C4 . 1.448(6) ?
    C4 C5 . 1.388(5) ?
    C5 C6 . 1.374(6) ?
    C5 H5 . 0.9300 ?
    C6 C7 . 1.378(6) ?
    C6 H6 . 0.9300 ?
    C7 C8 . 1.377(6) ?
    C7 H7 . 0.9300 ?
    C8 H8 . 0.9300 ?
    C9 H9A . 0.9600 ?
    C9 H9B . 0.9600 ?
    C9 H9C . 0.9600 ?
    C10 H10A . 0.9600 ?
    C10 H10B . 0.9600 ?
    C10 H10C . 0.9600 ?
    C11 H11A . 0.9600 ?
    C11 H11B . 0.9600 ?
    C11 H11C . 0.9600 ?
    C12 H12A . 0.9600 ?
    C12 H12B . 0.9600 ?
    C12 H12C . 0.9600 ?
    C13 C21 . 1.515(6) ?
    C13 C22 . 1.518(5) ?
    C13 C14 . 1.557(5) ?
    C14 C24 . 1.512(6) ?
    C14 C23 . 1.533(5) ?
    C15 C16 . 1.467(5) ?
    C16 C17 . 1.378(5) ?
    C17 C18 . 1.388(6) ?
    C17 H17 . 0.9300 ?
    C18 C19 . 1.370(6) ?
    C18 H18 . 0.9300 ?
    C19 C20 . 1.380(5) ?
    C19 H19 . 0.9300 ?
    C20 H20 . 0.9300 ?
    C21 H21A . 0.9600 ?
    C21 H21B . 0.9600 ?
    C21 H21C . 0.9600 ?
    C22 H22A . 0.9600 ?
    C22 H22B . 0.9600 ?
    C22 H22C . 0.9600 ?
    C23 H23A . 0.9600 ?
    C23 H23B . 0.9600 ?
    C23 H23C . 0.9600 ?
    C24 H24A . 0.9600 ?
    C24 H24B . 0.9600 ?
    C24 H24C . 0.9600 ?
loop_
    _geom_angle_atom_site_label_1
    _geom_angle_atom_site_label_2
    _geom_angle_atom_site_label_3
    _geom_angle_site_symmetry_1
    _geom_angle_site_symmetry_3
    _geom_angle
    _geom_angle_publ_flag
    O1 Ho1 O3 . . 155.46(9) ?
    O1 Ho1 O9 . . 74.95(10) ?
    O3 Ho1 O9 . . 129.14(10) ?
    O1 Ho1 O6 . . 116.69(9) ?
    O3 Ho1 O6 . . 71.56(9) ?
    O9 Ho1 O6 . . 76.09(10) ?
    O1 Ho1 O8 . . 122.81(11) ?
    O3 Ho1 O8 . . 81.26(10) ?
    O9 Ho1 O8 . . 52.42(10) ?
    O6 Ho1 O8 . . 74.28(10) ?
    O1 Ho1 O11 . . 117.79(9) ?
    O3 Ho1 O11 . . 63.23(9) ?
    O9 Ho1 O11 . . 109.23(10) ?
    O6 Ho1 O11 . . 124.62(9) ?
    O8 Ho1 O11 . . 68.94(10) ?
    O1 Ho1 O12 . . 73.90(9) ?
    O3 Ho1 O12 . . 114.22(9) ?
    O9 Ho1 O12 . . 73.41(10) ?
    O6 Ho1 O12 . . 143.44(10) ?
    O8 Ho1 O12 . . 71.31(10) ?
    O11 Ho1 O12 . . 51.30(9) ?
    O1 Ho1 O5 . . 65.83(10) ?
    O3 Ho1 O5 . . 114.66(10) ?
    O9 Ho1 O5 . . 68.85(10) ?
    O6 Ho1 O5 . . 51.40(9) ?
    O8 Ho1 O5 . . 107.23(10) ?
    O12 Ho1 O5 . . 130.15(10) ?
    O1 Ho1 N3 . . 69.74(10) ?
    O3 Ho1 N3 . . 89.40(10) ?
    O9 Ho1 N3 . . 137.92(11) ?
    O6 Ho1 N3 . . 140.87(10) ?
    O8 Ho1 N3 . . 137.65(10) ?
    O11 Ho1 N3 . . 69.98(9) ?
    O12 Ho1 N3 . . 75.40(10) ?
    O5 Ho1 N3 . . 114.15(9) ?
    O1 Ho1 N6 . . 90.83(10) ?
    O3 Ho1 N6 . . 68.89(9) ?
    O9 Ho1 N6 . . 134.89(10) ?
    O6 Ho1 N6 . . 72.78(10) ?
    O8 Ho1 N6 . . 140.96(11) ?
    O11 Ho1 N6 . . 115.18(10) ?
    O12 Ho1 N6 . . 143.77(10) ?
    O5 Ho1 N6 . . 66.29(10) ?
    N3 Ho1 N6 . . 68.47(10) ?
    N1 O1 Ho1 . . 126.5(2) ?
    N4 O3 Ho1 . . 128.7(2) ?
    N7 O5 Ho1 . . 93.8(2) ?
    N7 O6 Ho1 . . 97.9(2) ?
    N8 O8 Ho1 . . 95.3(2) ?
    N8 O9 Ho1 . . 96.4(3) ?
    N9 O11 Ho1 . . 96.8(2) ?
    N9 O12 Ho1 . . 94.4(2) ?
    O1 N1 C3 . . 125.7(4) ?
    O1 N1 C1 . . 120.3(3) ?
    C3 N1 C1 . . 113.3(4) ?
    O2 N2 C3 1 . 125.9(4) ?
    O2 N2 C3 . . 125.9(4) ?
    O2 N2 C2 1 . 122.1(4) ?
    O2 N2 C2 . . 122.1(4) ?
    C3 N2 C2 . . 110.9(3) ?
    C8 N3 C4 . . 116.6(4) ?
    C8 N3 Ho1 . . 112.7(3) ?
    C4 N3 Ho1 . . 129.7(3) ?
    O3 N4 C15 . . 126.1(3) ?
    O3 N4 C13 . . 119.8(3) ?
    C15 N4 C13 . . 113.8(3) ?
    O4 N5 C15 1 . 125.7(3) ?
    O4 N5 C15 . . 125.7(3) ?
    O4 N5 C14 1 . 121.2(3) ?
    O4 N5 C14 . . 121.2(3) ?
    C15 N5 C14 . . 112.6(3) ?
    C20 N6 C16 . . 117.0(3) ?
    C20 N6 Ho1 . . 111.7(3) ?
    C16 N6 Ho1 . . 129.1(2) ?
    O7 N7 O5 . . 122.8(4) ?
    O7 N7 O6 . . 120.3(4) ?
    O5 N7 O6 . . 116.9(3) ?
    O10 N8 O9 . . 122.7(5) ?
    O10 N8 O8 . . 121.5(5) ?
    O9 N8 O8 . . 115.8(4) ?
    O13 N9 O11 . . 121.9(3) ?
    O13 N9 O12 . . 121.6(4) ?
    O11 N9 O12 . . 116.5(3) ?
    N1 C1 C9 . . 109.8(3) ?
    N1 C1 C10 . . 106.3(3) ?
    C9 C1 C10 . . 111.0(4) ?
    N1 C1 C2 . . 99.8(3) ?
    C9 C1 C2 . . 115.2(4) ?
    C10 C1 C2 . . 113.6(4) ?
    N2 C2 C12 . . 110.9(4) ?
    N2 C2 C11 . . 104.7(3) ?
    C12 C2 C11 . . 109.4(4) ?
    N2 C2 C1 . . 100.8(3) ?
    C12 C2 C1 . . 116.0(4) ?
    C11 C2 C1 . . 114.2(3) ?
    N1 C3 N2 . . 108.4(4) ?
    N1 C3 C4 . . 126.3(4) ?
    N2 C3 C4 . . 125.1(4) ?
    N3 C4 C5 . . 122.7(4) ?
    N3 C4 C3 . . 116.5(4) ?
    C5 C4 C3 . . 120.7(4) ?
    C6 C5 C4 . . 118.7(4) ?
    C6 C5 H5 . . 120.6 ?
    C4 C5 H5 . . 120.6 ?
    C5 C6 C7 . . 119.4(5) ?
    C5 C6 H6 . . 120.3 ?
    C7 C6 H6 . . 120.3 ?
    C8 C7 C6 . . 118.2(5) ?
    C8 C7 H7 . . 120.9 ?
    C6 C7 H7 . . 120.9 ?
    N3 C8 C7 . . 124.3(4) ?
    N3 C8 H8 . . 117.9 ?
    C7 C8 H8 . . 117.9 ?
    C1 C9 H9A . . 109.5 ?
    C1 C9 H9B . . 109.5 ?
    H9A C9 H9B . . 109.5 ?
    C1 C9 H9C . . 109.5 ?
    H9A C9 H9C . . 109.5 ?
    H9B C9 H9C . . 109.5 ?
    C1 C10 H10A . . 109.5 ?
    C1 C10 H10B . . 109.5 ?
    H10A C10 H10B . . 109.5 ?
    C1 C10 H10C . . 109.5 ?
    H10A C10 H10C . . 109.5 ?
    H10B C10 H10C . . 109.5 ?
    C2 C11 H11A . . 109.5 ?
    C2 C11 H11B . . 109.5 ?
    H11A C11 H11B . . 109.5 ?
    C2 C11 H11C . . 109.5 ?
    H11A C11 H11C . . 109.5 ?
    H11B C11 H11C . . 109.5 ?
    C2 C12 H12A . . 109.5 ?
    C2 C12 H12B . . 109.5 ?
    H12A C12 H12B . . 109.5 ?
    C2 C12 H12C . . 109.5 ?
    H12A C12 H12C . . 109.5 ?
    H12B C12 H12C . . 109.5 ?
    N4 C13 C21 . . 107.8(3) ?
    N4 C13 C22 . . 106.2(3) ?
    C21 C13 C22 . . 110.6(3) ?
    N4 C13 C14 . . 100.7(3) ?
    C21 C13 C14 . . 116.2(3) ?
    C22 C13 C14 . . 114.3(4) ?
    N5 C14 C24 . . 110.1(3) ?
    N5 C14 C23 . . 105.9(3) ?
    C24 C14 C23 . . 110.2(4) ?
    N5 C14 C13 . . 101.3(3) ?
    C24 C14 C13 . . 115.2(3) ?
    C23 C14 C13 . . 113.4(4) ?
    N4 C15 N5 . . 109.0(3) ?
    N4 C15 C16 . . 125.6(4) ?
    N5 C15 C16 . . 125.4(3) ?
    N6 C16 C17 . . 122.8(4) ?
    N6 C16 C15 . . 117.4(3) ?
    C17 C16 C15 . . 119.8(4) ?
    C16 C17 C18 . . 118.9(4) ?
    C16 C17 H17 . . 120.6 ?
    C18 C17 H17 . . 120.6 ?
    C19 C18 C17 . . 119.0(4) ?
    C19 C18 H18 . . 120.5 ?
    C17 C18 H18 . . 120.5 ?
    C18 C19 C20 . . 118.4(4) ?
    C18 C19 H19 . . 120.8 ?
    C20 C19 H19 . . 120.8 ?
    N6 C20 C19 . . 123.7(4) ?
    N6 C20 H20 . . 118.2 ?
    C19 C20 H20 . . 118.2 ?
    C13 C21 H21A . . 109.5 ?
    C13 C21 H21B . . 109.5 ?
    H21A C21 H21B . . 109.5 ?
    C13 C21 H21C . . 109.5 ?
    H21A C21 H21C . . 109.5 ?
    H21B C21 H21C . . 109.5 ?
    C13 C22 H22A . . 109.5 ?
    C13 C22 H22B . . 109.5 ?
    H22A C22 H22B . . 109.5 ?
    C13 C22 H22C . . 109.5 ?
    H22A C22 H22C . . 109.5 ?
    H22B C22 H22C . . 109.5 ?
    C14 C23 H23A . . 109.5 ?
    C14 C23 H23B . . 109.5 ?
    H23A C23 H23B . . 109.5 ?
    C14 C23 H23C . . 109.5 ?
    H23A C23 H23C . . 109.5 ?
    H23B C23 H23C . . 109.5 ?
    C14 C24 H24A . . 109.5 ?
    C14 C24 H24B . . 109.5 ?
    H24A C24 H24B . . 109.5 ?
    C14 C24 H24C . . 109.5 ?
    H24A C24 H24C . . 109.5 ?
    H24B C24 H24C . . 109.5 ?
loop_
    _geom_torsion_atom_site_label_1
    _geom_torsion_atom_site_label_2
    _geom_torsion_atom_site_label_3
    _geom_torsion_atom_site_label_4
    _geom_torsion_site_symmetry_1
    _geom_torsion_site_symmetry_2
    _geom_torsion_site_symmetry_3
    _geom_torsion_site_symmetry_4
    _geom_torsion
    _geom_torsion_publ_flag
    O3 Ho1 O1 N1 . . . . 79.9(4) ?
    O9 Ho1 O1 N1 . . . . -110.1(3) ?
    O6 Ho1 O1 N1 . . . . -175.7(3) ?
    O8 Ho1 O1 N1 . . . . -87.8(3) ?
    O11 Ho1 O1 N1 . . . . -6.0(3) ?
    O12 Ho1 O1 N1 . . . . -33.4(3) ?
    O5 Ho1 O1 N1 . . . . 176.7(3) ?
    N3 Ho1 O1 N1 . . . . 46.6(3) ?
    N6 Ho1 O1 N1 . . . . 113.3(3) ?
    O1 Ho1 O3 N4 . . . . 81.5(3) ?
    O9 Ho1 O3 N4 . . . . -86.0(3) ?
    O6 Ho1 O3 N4 . . . . -32.7(3) ?
    O8 Ho1 O3 N4 . . . . -109.0(3) ?
    O11 Ho1 O3 N4 . . . . -179.7(3) ?
    O12 Ho1 O3 N4 . . . . -173.9(2) ?
    O5 Ho1 O3 N4 . . . . -4.0(3) ?
    N3 Ho1 O3 N4 . . . . 112.5(3) ?
    N6 Ho1 O3 N4 . . . . 45.4(3) ?
    O1 Ho1 O5 N7 . . . . 171.9(3) ?
    O3 Ho1 O5 N7 . . . . -35.1(3) ?
    O9 Ho1 O5 N7 . . . . 89.5(2) ?
    O6 Ho1 O5 N7 . . . . 0.7(2) ?
    O8 Ho1 O5 N7 . . . . 53.1(3) ?
    O12 Ho1 O5 N7 . . . . 132.9(2) ?
    N3 Ho1 O5 N7 . . . . -136.2(2) ?
    N6 Ho1 O5 N7 . . . . -85.7(3) ?
    O1 Ho1 O6 N7 . . . . -9.6(3) ?
    O3 Ho1 O6 N7 . . . . 145.3(3) ?
    O9 Ho1 O6 N7 . . . . -74.6(2) ?
    O8 Ho1 O6 N7 . . . . -128.9(3) ?
    O11 Ho1 O6 N7 . . . . -178.5(2) ?
    O12 Ho1 O6 N7 . . . . -108.7(2) ?
    O5 Ho1 O6 N7 . . . . -0.7(2) ?
    N3 Ho1 O6 N7 . . . . 80.6(3) ?
    N6 Ho1 O6 N7 . . . . 72.4(2) ?
    O1 Ho1 O8 N8 . . . . -25.7(3) ?
    O3 Ho1 O8 N8 . . . . 159.5(3) ?
    O9 Ho1 O8 N8 . . . . 1.9(2) ?
    O6 Ho1 O8 N8 . . . . 86.3(3) ?
    O11 Ho1 O8 N8 . . . . -135.9(3) ?
    O12 Ho1 O8 N8 . . . . -81.2(3) ?
    O5 Ho1 O8 N8 . . . . 46.3(3) ?
    N3 Ho1 O8 N8 . . . . -121.2(3) ?
    N6 Ho1 O8 N8 . . . . 119.6(3) ?
    O1 Ho1 O9 N8 . . . . 154.3(3) ?
    O3 Ho1 O9 N8 . . . . -31.1(3) ?
    O6 Ho1 O9 N8 . . . . -82.7(3) ?
    O8 Ho1 O9 N8 . . . . -2.0(2) ?
    O11 Ho1 O9 N8 . . . . 39.6(3) ?
    O12 Ho1 O9 N8 . . . . 76.9(3) ?
    O5 Ho1 O9 N8 . . . . -136.3(3) ?
    N3 Ho1 O9 N8 . . . . 120.7(3) ?
    N6 Ho1 O9 N8 . . . . -130.0(3) ?
    O1 Ho1 O11 N9 . . . . -40.5(2) ?
    O3 Ho1 O11 N9 . . . . 167.2(2) ?
    O9 Ho1 O11 N9 . . . . 42.2(2) ?
    O6 Ho1 O11 N9 . . . . 128.3(2) ?
    O8 Ho1 O11 N9 . . . . 76.5(2) ?
    O12 Ho1 O11 N9 . . . . -5.9(2) ?
    N3 Ho1 O11 N9 . . . . -93.0(2) ?
    N6 Ho1 O11 N9 . . . . -145.9(2) ?
    O1 Ho1 O12 N9 . . . . 154.3(2) ?
    O3 Ho1 O12 N9 . . . . -1.0(2) ?
    O9 Ho1 O12 N9 . . . . -127.0(2) ?
    O6 Ho1 O12 N9 . . . . -92.4(3) ?
    O8 Ho1 O12 N9 . . . . -71.8(2) ?
    O11 Ho1 O12 N9 . . . . 5.8(2) ?
    O5 Ho1 O12 N9 . . . . -168.90(19) ?
    N3 Ho1 O12 N9 . . . . 81.6(2) ?
    N6 Ho1 O12 N9 . . . . 85.9(3) ?
    Ho1 O1 N1 C3 . . . . -60.2(4) ?
    Ho1 O1 N1 C1 . . . . 129.9(3) ?
    O2 O2 N2 C3 1 . . . 0.0(5) ?
    O2 O2 N2 C2 1 . . . 0.0(5) ?
    O1 Ho1 N3 C8 . . . . 159.2(3) ?
    O3 Ho1 N3 C8 . . . . -7.6(3) ?
    O9 Ho1 N3 C8 . . . . -166.1(2) ?
    O6 Ho1 N3 C8 . . . . 51.4(3) ?
    O8 Ho1 N3 C8 . . . . -83.9(3) ?
    O11 Ho1 N3 C8 . . . . -69.2(3) ?
    O12 Ho1 N3 C8 . . . . -122.9(3) ?
    O5 Ho1 N3 C8 . . . . 109.3(3) ?
    N6 Ho1 N3 C8 . . . . 59.8(3) ?
    O1 Ho1 N3 C4 . . . . -8.7(3) ?
    O3 Ho1 N3 C4 . . . . -175.5(3) ?
    O9 Ho1 N3 C4 . . . . 26.1(4) ?
    O6 Ho1 N3 C4 . . . . -116.4(3) ?
    O8 Ho1 N3 C4 . . . . 108.2(3) ?
    O11 Ho1 N3 C4 . . . . 122.9(3) ?
    O12 Ho1 N3 C4 . . . . 69.3(3) ?
    O5 Ho1 N3 C4 . . . . -58.6(3) ?
    N6 Ho1 N3 C4 . . . . -108.0(3) ?
    Ho1 O3 N4 C15 . . . . -55.6(5) ?
    Ho1 O3 N4 C13 . . . . 131.0(3) ?
    O4 O4 N5 C15 1 . . . 0.0(3) ?
    O4 O4 N5 C14 1 . . . 0.0(2) ?
    O1 Ho1 N6 C20 . . . . -10.9(3) ?
    O3 Ho1 N6 C20 . . . . 154.9(3) ?
    O9 Ho1 N6 C20 . . . . -80.3(3) ?
    O6 Ho1 N6 C20 . . . . -128.7(3) ?
    O8 Ho1 N6 C20 . . . . -162.3(2) ?
    O11 Ho1 N6 C20 . . . . 110.6(3) ?
    O12 Ho1 N6 C20 . . . . 52.4(3) ?
    O5 Ho1 N6 C20 . . . . -73.9(3) ?
    N3 Ho1 N6 C20 . . . . 56.9(3) ?
    O1 Ho1 N6 C16 . . . . -173.5(3) ?
    O3 Ho1 N6 C16 . . . . -7.7(3) ?
    O9 Ho1 N6 C16 . . . . 117.1(3) ?
    O6 Ho1 N6 C16 . . . . 68.7(3) ?
    O8 Ho1 N6 C16 . . . . 35.0(4) ?
    O11 Ho1 N6 C16 . . . . -52.1(3) ?
    O12 Ho1 N6 C16 . . . . -110.2(3) ?
    O5 Ho1 N6 C16 . . . . 123.4(3) ?
    N3 Ho1 N6 C16 . . . . -105.7(3) ?
    Ho1 O5 N7 O7 . . . . 178.9(4) ?
    Ho1 O5 N7 O6 . . . . -1.2(4) ?
    Ho1 O6 N7 O7 . . . . -178.9(3) ?
    Ho1 O6 N7 O5 . . . . 1.2(4) ?
    Ho1 O9 N8 O10 . . . . -175.8(5) ?
    Ho1 O9 N8 O8 . . . . 3.3(4) ?
    Ho1 O8 N8 O10 . . . . 175.8(5) ?
    Ho1 O8 N8 O9 . . . . -3.3(4) ?
    Ho1 O11 N9 O13 . . . . -169.4(3) ?
    Ho1 O11 N9 O12 . . . . 10.2(3) ?
    Ho1 O12 N9 O13 . . . . 169.6(3) ?
    Ho1 O12 N9 O11 . . . . -10.0(3) ?
    O1 N1 C1 C9 . . . . -47.7(4) ?
    C3 N1 C1 C9 . . . . 141.2(4) ?
    O1 N1 C1 C10 . . . . 72.5(4) ?
    C3 N1 C1 C10 . . . . -98.6(4) ?
    O1 N1 C1 C2 . . . . -169.2(3) ?
    C3 N1 C1 C2 . . . . 19.7(4) ?
    O2 N2 C2 C12 1 . . . -44.4(5) ?
    O2 N2 C2 C12 . . . . -44.4(5) ?
    C3 N2 C2 C12 . . . . 147.2(4) ?
    O2 N2 C2 C11 1 . . . 73.5(5) ?
    O2 N2 C2 C11 . . . . 73.5(5) ?
    C3 N2 C2 C11 . . . . -94.9(4) ?
    O2 N2 C2 C1 1 . . . -167.7(4) ?
    O2 N2 C2 C1 . . . . -167.7(4) ?
    C3 N2 C2 C1 . . . . 23.8(4) ?
    N1 C1 C2 N2 . . . . -23.9(3) ?
    C9 C1 C2 N2 . . . . -141.5(4) ?
    C10 C1 C2 N2 . . . . 88.8(4) ?
    N1 C1 C2 C12 . . . . -143.7(4) ?
    C9 C1 C2 C12 . . . . 98.8(5) ?
    C10 C1 C2 C12 . . . . -30.9(6) ?
    N1 C1 C2 C11 . . . . 87.7(4) ?
    C9 C1 C2 C11 . . . . -29.8(5) ?
    C10 C1 C2 C11 . . . . -159.5(4) ?
    O1 N1 C3 N2 . . . . -176.1(3) ?
    C1 N1 C3 N2 . . . . -5.5(4) ?
    O1 N1 C3 C4 . . . . 8.9(6) ?
    C1 N1 C3 C4 . . . . 179.5(3) ?
    O2 N2 C3 N1 1 . . . 179.6(4) ?
    O2 N2 C3 N1 . . . . 179.6(4) ?
    C2 N2 C3 N1 . . . . -12.5(4) ?
    O2 N2 C3 C4 1 . . . -5.3(6) ?
    O2 N2 C3 C4 . . . . -5.3(6) ?
    C2 N2 C3 C4 . . . . 162.6(4) ?
    C8 N3 C4 C5 . . . . -4.3(5) ?
    Ho1 N3 C4 C5 . . . . 163.1(3) ?
    C8 N3 C4 C3 . . . . 171.7(3) ?
    Ho1 N3 C4 C3 . . . . -20.8(5) ?
    N1 C3 C4 N3 . . . . 30.2(6) ?
    N2 C3 C4 N3 . . . . -144.0(4) ?
    N1 C3 C4 C5 . . . . -153.7(4) ?
    N2 C3 C4 C5 . . . . 32.1(6) ?
    N3 C4 C5 C6 . . . . 2.9(6) ?
    C3 C4 C5 C6 . . . . -173.0(4) ?
    C4 C5 C6 C7 . . . . 0.6(7) ?
    C5 C6 C7 C8 . . . . -2.3(7) ?
    C4 N3 C8 C7 . . . . 2.5(6) ?
    Ho1 N3 C8 C7 . . . . -167.1(3) ?
    C6 C7 C8 N3 . . . . 0.8(7) ?
    O3 N4 C13 C21 . . . . -50.9(4) ?
    C15 N4 C13 C21 . . . . 135.0(4) ?
    O3 N4 C13 C22 . . . . 67.7(4) ?
    C15 N4 C13 C22 . . . . -106.5(4) ?
    O3 N4 C13 C14 . . . . -173.0(3) ?
    C15 N4 C13 C14 . . . . 12.9(4) ?
    O4 N5 C14 C24 1 . . . -51.0(5) ?
    O4 N5 C14 C24 . . . . -51.0(5) ?
    C15 N5 C14 C24 . . . . 136.9(4) ?
    O4 N5 C14 C23 1 . . . 68.0(5) ?
    O4 N5 C14 C23 . . . . 68.0(5) ?
    C15 N5 C14 C23 . . . . -104.0(4) ?
    O4 N5 C14 C13 1 . . . -173.4(4) ?
    O4 N5 C14 C13 . . . . -173.4(4) ?
    C15 N5 C14 C13 . . . . 14.6(4) ?
    N4 C13 C14 N5 . . . . -14.9(4) ?
    C21 C13 C14 N5 . . . . -130.9(4) ?
    C22 C13 C14 N5 . . . . 98.5(4) ?
    N4 C13 C14 C24 . . . . -133.6(3) ?
    C21 C13 C14 C24 . . . . 110.3(4) ?
    C22 C13 C14 C24 . . . . -20.3(5) ?
    N4 C13 C14 C23 . . . . 98.1(4) ?
    C21 C13 C14 C23 . . . . -17.9(5) ?
    C22 C13 C14 C23 . . . . -148.5(4) ?
    O3 N4 C15 N5 . . . . -178.0(3) ?
    C13 N4 C15 N5 . . . . -4.3(5) ?
    O3 N4 C15 C16 . . . . 3.1(6) ?
    C13 N4 C15 C16 . . . . 176.8(4) ?
    O4 N5 C15 N4 1 . . . -178.7(4) ?
    O4 N5 C15 N4 . . . . -178.7(4) ?
    C14 N5 C15 N4 . . . . -7.1(5) ?
    O4 N5 C15 C16 1 . . . 0.2(7) ?
    O4 N5 C15 C16 . . . . 0.2(7) ?
    C14 N5 C15 C16 . . . . 171.8(4) ?
    C20 N6 C16 C17 . . . . -4.2(6) ?
    Ho1 N6 C16 C17 . . . . 157.7(3) ?
    C20 N6 C16 C15 . . . . 175.8(3) ?
    Ho1 N6 C16 C15 . . . . -22.3(5) ?
    N4 C15 C16 N6 . . . . 34.2(6) ?
    N5 C15 C16 N6 . . . . -144.6(4) ?
    N4 C15 C16 C17 . . . . -145.8(4) ?
    N5 C15 C16 C17 . . . . 35.4(6) ?
    N6 C16 C17 C18 . . . . 0.3(6) ?
    C15 C16 C17 C18 . . . . -179.6(4) ?
    C16 C17 C18 C19 . . . . 3.6(7) ?
    C17 C18 C19 C20 . . . . -3.5(7) ?
    C16 N6 C20 C19 . . . . 4.3(6) ?
    Ho1 N6 C20 C19 . . . . -160.6(3) ?
    C18 C19 C20 N6 . . . . -0.5(7) ?
loop_
    _geom_hbond_atom_site_label_D
    _geom_hbond_atom_site_label_H
    _geom_hbond_atom_site_label_A
    _geom_hbond_site_symmetry_A
    _geom_hbond_distance_DH
    _geom_hbond_distance_HA
    _geom_hbond_distance_DA
    _geom_hbond_angle_DHA
    C8 H8 O11 3_565 0.93 2.42 3.053(5) 126
    C11 H11B O13 3_665 0.96 2.54 3.460(6) 161
    C18 H18 O4 2_445 0.93 2.56 3.450(6) 160
    C20 H20 O7 2_545 0.93 2.37 3.193(5) 147
    C22 H22C O13 3_565 0.96 2.53 3.239(6) 131
    C24 H24B O10 3_575 0.96 2.40 3.324(6) 162
_iucr_refine_instructions_details
;
TITL 090517E in P21/n
CELL 0.71075 12.2627 11.1044 23.2861 90 98.391 90
ZERR 4 0.001 0.0008 0.0017 0 0.002 0
LATT 1
SYMM 0.5-X,0.5+Y,0.5-Z
SFAC C  H  N  O  Ho
UNIT 96 128 36 52 4
OMIT  -3.00  50.04
L.S. 5
ACTA
BOND $H
FMAP 2
PLAN 2
SIZE 0.22 0.16 0.12
htab c24 o10_$8
eqiv $8 -x,2-y,-z
htab c22 o13_$7
eqiv $7 -x,1-y,-z
htab c20 o7_$6
eqiv $6 1/2-x,-1/2+y,1/2-z
htab c18 o4_$5
eqiv $5 -1/2-x,-1/2+y,1/2-z
htab c17 o4_$4
eqiv $4 x,y,z
htab c11 o13_$3
eqiv $3 1-x,1-y,-z
htab c8 o11_$2
eqiv $2 -x,1-y,-z
htab c5 o2_$1
eqiv $1 x,y,z
CONF
HTAB
FREE Ho1  N9
FREE Ho1  N7
FREE Ho1  N8
WGHT  0.016700  0.000000
FVAR  2.210720
Ho1    5   0.179213  0.661468  0.104145 11.000000  0.021120  0.027420 =
           0.024120  0.002040  0.003490  0.000620
O1     4   0.329038  0.576263  0.161761 11.000000  0.025700  0.030410 =
           0.032300  0.000890 -0.001130  0.001590
O2     4   0.404825  0.176205  0.129087 11.000000  0.057590  0.035290 =
           0.096540  0.003160  0.022430  0.011370
O3     4  -0.008522  0.682387  0.065738 11.000000  0.025110  0.038090 =
           0.025540 -0.001960  0.007760  0.000570
O4     4  -0.248114  0.787972  0.192514 11.000000  0.039880  0.058780 =
           0.030840  0.004260  0.018000  0.013800
O5     4   0.236770  0.770104  0.199581 11.000000  0.036090  0.041160 =
           0.042260 -0.003010 -0.004570  0.004590
O6     4   0.113821  0.854386  0.136323 11.000000  0.039250  0.037630 =
           0.040510 -0.005770 -0.002150  0.001050
O7     4   0.163453  0.941606  0.219308 11.000000  0.054840  0.056860 =
           0.063920 -0.033370  0.004890 -0.000590
O8     4   0.198165  0.804349  0.026347 11.000000  0.040280  0.045770 =
           0.048620  0.015080  0.007820  0.003590
O9     4   0.331556  0.798647  0.097587 11.000000  0.042570  0.045740 =
           0.051520  0.017440  0.000330 -0.008480
O10    4   0.344585  0.913466  0.023255 11.000000  0.086260  0.103930 =
           0.123050  0.071500  0.023790 -0.028380
O11    4   0.118965  0.570651  0.007875 11.000000  0.023280  0.057620 =
           0.030220 -0.003370  0.006150  0.005290
O12    4   0.294275  0.566706  0.035937 11.000000  0.023120  0.053210 =
           0.032830  0.001320  0.000700  0.006320
O13    4   0.227777  0.521822 -0.053939 11.000000  0.047530  0.073500 =
           0.031230 -0.008170  0.017740  0.002820
N1     3   0.380663  0.477999  0.150767 11.000000  0.021230  0.030700 =
           0.026010  0.008600  0.002810  0.001030
N2     3   0.417225  0.289035  0.136692 11.000000  0.027650  0.032860 =
           0.046720  0.008790  0.006830  0.005170
N3     3   0.148689  0.426706  0.115018 11.000000  0.021260  0.030700 =
           0.026360 -0.003070  0.004920 -0.002010
N4     3  -0.086019  0.736100  0.088279 11.000000  0.020030  0.023170 =
           0.023940 -0.000980  0.005040 -0.001590
N5     3  -0.200626  0.784659  0.147095 11.000000  0.027930  0.037020 =
           0.024830  0.002020  0.006230  0.005210
N6     3   0.049180  0.613629  0.185136 11.000000  0.026140  0.033940 =
           0.022400  0.002230  0.004300  0.001590
N7     3   0.171817  0.857195  0.186374 11.000000  0.029770  0.042840 =
           0.041580 -0.012360  0.004570 -0.009070
N8     3   0.293724  0.841911  0.048528 11.000000  0.046910  0.046800 =
           0.070280  0.018690  0.020300  0.000270
N9     3   0.213375  0.551962 -0.004848 11.000000  0.024530  0.039660 =
           0.029370  0.002180  0.007330 -0.000700
C1     1   0.504083  0.477297  0.154744 11.000000  0.016360  0.046980 =
           0.037440  0.007660  0.003960  0.000960
C2     1   0.520514  0.353094  0.126384 11.000000  0.023010  0.046510 =
           0.048110  0.008630  0.005190  0.004680
C3     1   0.336117  0.369337  0.143644 11.000000  0.023380  0.031500 =
           0.026590  0.006470  0.003300  0.001960
C4     1   0.219923  0.340834  0.138860 11.000000  0.026900  0.031430 =
           0.022120  0.002770  0.002660  0.000640
C5     1   0.185463  0.228170  0.154751 11.000000  0.030570  0.036640 =
           0.044030  0.013230  0.001480 -0.002270
AFIX 43
H5     2   0.236053  0.172469  0.172598 11.000000 -1.200000
AFIX 0
C6     1   0.075217  0.200491  0.143618 11.000000  0.050010  0.042300 =
           0.066000  0.011990  0.005740 -0.016390
AFIX 43
H6     2   0.050099  0.125820  0.154173 11.000000 -1.200000
AFIX 0
C7     1   0.002172  0.284335  0.116674 11.000000  0.031720  0.049600 =
           0.058700  0.000570  0.002900 -0.016260
AFIX 43
H7     2  -0.072442  0.266533  0.107480 11.000000 -1.200000
AFIX 0
C8     1   0.042649  0.395214  0.103728 11.000000  0.028410  0.039140 =
           0.035690 -0.003310  0.000030 -0.000570
AFIX 43
H8     2  -0.007114  0.451823  0.085969 11.000000 -1.200000
AFIX 0
C9     1   0.541569  0.585546  0.122751 11.000000  0.030680  0.049650 =
           0.060730  0.009720  0.010240 -0.010960
AFIX 137
H9A    2   0.502716  0.587180  0.083858 11.000000 -1.500000
H9B    2   0.619334  0.579764  0.121607 11.000000 -1.500000
H9C    2   0.526329  0.658049  0.142584 11.000000 -1.500000
AFIX 0
C10    1   0.549681  0.482534  0.219338 11.000000  0.027040  0.088470 =
           0.040870  0.001570 -0.002500 -0.002700
AFIX 137
H10A   2   0.525708  0.555563  0.235684 11.000000 -1.500000
H10B   2   0.628763  0.480751  0.224184 11.000000 -1.500000
H10C   2   0.523232  0.414577  0.238743 11.000000 -1.500000
AFIX 0
C11    1   0.514018  0.357303  0.059900 11.000000  0.041320  0.065990 =
           0.051580 -0.000690  0.019940 -0.001450
AFIX 137
H11A   2   0.513522  0.276714  0.044939 11.000000 -1.500000
H11B   2   0.576763  0.399829  0.049895 11.000000 -1.500000
H11C   2   0.447717  0.397990  0.043400 11.000000 -1.500000
AFIX 0
C12    1   0.622738  0.282373  0.152300 11.000000  0.030150  0.066380 =
           0.090170  0.014230  0.002620  0.016300
AFIX 137
H12A   2   0.621713  0.270423  0.193048 11.000000 -1.500000
H12B   2   0.687681  0.326602  0.146800 11.000000 -1.500000
H12C   2   0.623089  0.205631  0.133345 11.000000 -1.500000
AFIX 0
C13    1  -0.161130  0.824768  0.052295 11.000000  0.021970  0.031560 =
           0.026960  0.004700  0.005480  0.007690
C14    1  -0.227203  0.875739  0.099154 11.000000  0.027560  0.024090 =
           0.032920  0.003260  0.006940  0.005200
C15    1  -0.114618  0.713857  0.139572 11.000000  0.017910  0.029480 =
           0.025280  0.001210  0.006010  0.000430
C16    1  -0.060396  0.627596  0.182215 11.000000  0.023940  0.026810 =
           0.026810 -0.000580  0.005730  0.000230
C17    1  -0.121886  0.564857  0.217234 11.000000  0.020370  0.051740 =
           0.048410  0.015300  0.015770  0.003820
AFIX 43
H17    2  -0.197664  0.576359  0.213946 11.000000 -1.200000
AFIX 0
C18    1  -0.068853  0.484218  0.257494 11.000000  0.050130  0.056230 =
           0.048280  0.025580  0.019390 -0.004250
AFIX 43
H18    2  -0.109063  0.437555  0.280115 11.000000 -1.200000
AFIX 0
C19    1   0.043566  0.474343  0.263433 11.000000  0.048860  0.050490 =
           0.034880  0.013820  0.009300  0.013650
AFIX 43
H19    2   0.081539  0.424265  0.291518 11.000000 -1.200000
AFIX 0
C20    1   0.099125  0.540520  0.226724 11.000000  0.026830  0.046030 =
           0.028470  0.002730  0.004500  0.007000
AFIX 43
H20    2   0.175500  0.534054  0.231070 11.000000 -1.200000
AFIX 0
C21    1  -0.089070  0.913834  0.025898 11.000000  0.046430  0.046470 =
           0.062050  0.023830  0.028950  0.011280
AFIX 137
H21A   2  -0.037285  0.949273  0.056073 11.000000 -1.500000
H21B   2  -0.134346  0.975829  0.006011 11.000000 -1.500000
H21C   2  -0.049917  0.872835 -0.001115 11.000000 -1.500000
AFIX 0
C22    1  -0.229716  0.751475  0.005195 11.000000  0.045700  0.060200 =
           0.033470 -0.009150 -0.007680  0.019370
AFIX 137
H22A   2  -0.181900  0.711297 -0.017813 11.000000 -1.500000
H22B   2  -0.278660  0.803984 -0.019119 11.000000 -1.500000
H22C   2  -0.271970  0.692785  0.022726 11.000000 -1.500000
AFIX 0
C23    1  -0.182863  0.996378  0.124673 11.000000  0.072180  0.034060 =
           0.063000 -0.012450  0.018340 -0.005560
AFIX 137
H23A   2  -0.219170  1.016813  0.157194 11.000000 -1.500000
H23B   2  -0.196687  1.057988  0.095601 11.000000 -1.500000
H23C   2  -0.104960  0.989896  0.137208 11.000000 -1.500000
AFIX 0
C24    1  -0.350530  0.883146  0.081002 11.000000  0.028920  0.066340 =
           0.046920  0.015630  0.011970  0.013830
AFIX 137
H24A   2  -0.378666  0.804833  0.069347 11.000000 -1.500000
H24B   2  -0.366461  0.938155  0.049076 11.000000 -1.500000
H24C   2  -0.384766  0.911152  0.113056 11.000000 -1.500000
AFIX 0
HKLF 4
END
;
data_global
_journal_date_recd_electronic     2012-02-19
_journal_date_accepted     2012-03-22
_journal_name_full     'Acta Crystallographica, Section E'
_journal_year     2012
_journal_volume     68
_journal_issue      5
_journal_page_first     m550
_journal_page_last     m550
_journal_paper_category     QM
_journal_paper_doi     10.1107/S1600536812012445
_journal_coeditor_code     IS5078
_publ_contact_author_name     'Dong-jiao Li'
_publ_contact_author_address
;
Chemical Institute, Linyi University,
Linyi Shandong 276005,
People's Republic of China
;
_publ_contact_author_email     'lidongjiao@lyu.edu.cn'
_publ_contact_author_fax     ?
_publ_contact_author_phone     ?
_publ_section_title
;\
Tris(nitrato-\k^2^<i>O</i>,<i>O</i>')bis[4,4,5,5-tetramethyl-2-(pyridin-\
2-yl-\k<i>N</i>)imidazoline-1-oxyl 3-oxide-\k<i>O</i>]holmium(III)
;
loop_
    _publ_author_name
    _publ_author_address
    'Li, Dong-Jiao'
;
Chemical Institute, Linyi University, Linyi Shandong 276005
People's Republic of China
;
