# Supplementary material for: Tris­(nitrato-κ2 O,O′)bis[4,4,5,5-tetra­methyl-2-(pyridin-2-yl-κN)imidazoline-1-oxyl 3-oxide-κO]holmium(III)
Source: Acta Crystallogr Sect E Struct Rep Online. 2012 Apr 6;68(Pt 5):m550. doi: 10.1107/S1600536812012445 (PMC3344306; doi:10.1107/S1600536812012445)
Supplement: Supplementary file 2 [file e-68-0m550-Isup2.hkl]

# 
# h,k,l, Fc-squared, Fo-squared, sigma(Fo-squared) and status flag 
# 
data_I
_shelx_title ' 090517E in P21/n' 
_shelx_refln_list_code          4 
_shelx_F_calc_maximum      371.21 
_exptl_crystal_F_000      1640.00 
_reflns_d_resolution_high  0.8403 
 
loop_ 
 _symmetry_equiv_pos_as_xyz 
 'x, y, z' 
 '-x+1/2, y+1/2, -z+1/2' 
 '-x, -y, -z' 
 'x-1/2, -y-1/2, z-1/2' 
 
_cell_length_a    12.2627 
_cell_length_b    11.1044 
_cell_length_c    23.2861 
_cell_angle_alpha  90.000 
_cell_angle_beta   98.391 
_cell_angle_gamma  90.000 
 
_shelx_F_squared_multiplier     1.000 
 
loop_ 
 _refln_index_h 
 _refln_index_k 
 _refln_index_l 
 _refln_F_squared_calc 
 _refln_F_squared_meas 
 _refln_F_squared_sigma 
 _refln_observed_status 
   2   0   0    50884.12    52565.50    611.56 o 
   4   0   0     4637.26     4674.27    162.78 o 
   6   0   0    36534.06    35229.91    831.90 o 
   8   0   0    19520.36    19164.11    738.80 o 
  10   0   0     2675.41     2512.66    314.36 o 
  12   0   0     3867.12     3844.71    465.99 o 
  14   0   0     6337.93     4910.97    780.94 o 
   2   1   0     6410.11     6146.35     91.87 o 
   3   1   0    11386.77    11196.42    222.98 o 
   4   1   0    20469.40    20896.24    755.95 o 
   5   1   0      519.74      559.44     66.12 o 
   6   1   0      671.44      558.01     73.54 o 
   7   1   0      368.75      654.37     92.47 o 
   8   1   0     1846.56     1877.85    152.62 o 
   9   1   0     1757.16     1702.24    170.21 o 
  10   1   0    12868.00    11605.64    447.49 o 
  11   1   0      833.94     1131.91    213.68 o 
  12   1   0     4158.79     3761.44    360.51 o 
  13   1   0      470.64      512.45    232.35 o 
  14   1   0       75.66      844.78    325.15 o 
   0   2   0    17549.00    17736.03    144.98 o 
   1   2   0    33166.39    32970.34    192.24 o 
   2   2   0    15936.42    15544.76    423.33 o 
   3   2   0     3436.31     3507.94    126.54 o 
   4   2   0     1128.35     1137.15     80.42 o 
   5   2   0     3680.69     3714.55    144.12 o 
   6   2   0     1629.53     1723.80    120.24 o 
   7   2   0    14823.36    13991.13    765.96 o 
   8   2   0     2693.75     2769.38    307.91 o 
   9   2   0     7466.69     7303.55    347.90 o 
  10   2   0     1328.09     1227.27    177.79 o 
  11   2   0       91.46      467.27    374.63 o 
  12   2   0     2877.66     2545.57    294.44 o 
  13   2   0     5318.63     4389.22    436.68 o 
  14   2   0     1247.61     1287.83    322.25 o 
   1   3   0    10418.80    10457.11     93.29 o 
   2   3   0     6221.60     6048.84     94.82 o 
   3   3   0    26778.85    25829.20    273.03 o 
   4   3   0      562.10      593.61     59.32 o 
   5   3   0    22441.41    21924.82   1391.78 o 
   6   3   0      697.50      978.06     85.06 o 
   7   3   0      456.64      508.56    114.09 o 
   8   3   0        5.35      328.79    101.35 o 
   9   3   0     9944.26     9724.54    349.65 o 
  10   3   0       45.95      424.49    110.70 o 
  11   3   0    11353.42    11801.88    510.99 o 
  12   3   0      355.93      548.94    166.92 o 
  13   3   0     1803.81     2214.29    283.28 o 
  14   3   0       22.30      610.55    205.49 o 
   0   4   0    11227.48    11522.07    157.16 o 
   1   4   0     8082.84     8060.54    113.73 o 
   2   4   0     1148.93     1150.01     56.06 o 
   3   4   0       20.62       95.65     53.94 o 
   4   4   0     2480.97     2511.46     74.78 o 
   5   4   0    10769.79    10957.40    439.31 o 
   6   4   0    19896.97    20331.72   1202.70 o 
   7   4   0    16069.98    15975.56    375.74 o 
   8   4   0     7956.52     8280.95    266.17 o 
   9   4   0      728.63      718.78    122.58 o 
  10   4   0       67.31      306.61    179.79 o 
  11   4   0     1060.27      956.12    168.11 o 
  12   4   0      627.32      916.17    170.84 o 
  13   4   0     3016.27     3192.38    325.62 o 
   1   5   0      347.22      383.45     26.77 o 
   2   5   0    31801.61    31892.57    301.60 o 
   3   5   0      640.35      752.58     53.90 o 
   4   5   0    27821.66    28788.58    546.64 o 
   5   5   0     3449.14     3443.44    110.55 o 
   6   5   0     1229.00     1195.08     93.77 o 
   7   5   0        0.54       64.27     54.74 o 
   8   5   0     4306.47     4411.78    230.56 o 
   9   5   0      319.09      366.38    105.49 o 
  10   5   0    14740.59    14823.77    446.41 o 
  11   5   0     2754.26     2949.52    262.75 o 
  12   5   0     5588.06     5195.90    338.62 o 
  13   5   0        6.84      257.49    148.74 o 
   0   6   0    24510.42    26548.68    799.44 o 
   1   6   0       10.34       30.63     21.61 o 
   2   6   0     6605.87     6502.96    118.27 o 
   3   6   0       87.55      181.05     65.10 o 
   4   6   0       18.41       53.26     58.95 o 
   5   6   0      788.40      773.35     66.29 o 
   6   6   0    16739.89    16976.78    347.25 o 
   7   6   0      682.76      755.29     94.31 o 
   8   6   0    10561.63    11115.29    407.08 o 
   9   6   0       51.47      342.85    227.98 o 
  10   6   0     1731.98     2098.26    199.57 o 
  11   6   0       13.66      124.35    133.08 o 
  12   6   0     2662.66     2551.97    271.99 o 
   1   7   0      465.63      488.85     60.51 o 
   2   7   0    13283.67    13017.81    192.37 o 
   3   7   0     9653.88     9549.88    251.99 o 
   4   7   0     8388.99     7902.65    245.25 o 
   5   7   0     8494.33     8784.13    400.54 o 
   6   7   0     1087.35      985.61    107.14 o 
   7   7   0     4421.65     4297.13    210.73 o 
   8   7   0       54.52      191.79    203.91 o 
   9   7   0     4965.10     5125.82    293.45 o 
  10   7   0     4264.58     4202.31    255.15 o 
  11   7   0     2552.91     2514.22    260.44 o 
  12   7   0     2605.30     2738.53    325.97 o 
   0   8   0     3566.58     3733.19    162.22 o 
   1   8   0    11726.27    11965.43    195.12 o 
   2   8   0     1603.04     1650.89     78.49 o 
   3   8   0      123.11      197.85     59.51 o 
   4   8   0      771.77      740.02     79.18 o 
   5   8   0     2977.91     3148.20    140.20 o 
   6   8   0     2144.32     2088.37    139.18 o 
   7   8   0     9272.14     9238.14    301.44 o 
   8   8   0      429.97      310.30    105.52 o 
   9   8   0     2213.93     2419.02    206.46 o 
  10   8   0      632.01      581.35    190.72 o 
  11   8   0      386.33     1089.88    198.83 o 
   1   9   0     2476.87     2593.89    103.13 o 
   2   9   0     3342.97     3315.85    117.97 o 
   3   9   0    15871.20    15442.09    319.07 o 
   4   9   0     3565.62     3398.44    123.78 o 
   5   9   0     7629.32     7219.00    339.06 o 
   6   9   0      179.33      111.19     62.18 o 
   7   9   0      256.71      438.77    148.79 o 
   8   9   0      351.06      799.03    260.68 o 
   9   9   0      917.97     1189.20    218.03 o 
  10   9   0      851.85      950.78    274.50 o 
   0  10   0     5381.42     5699.49    238.18 o 
   1  10   0     4199.10     4291.00    140.72 o 
   2  10   0     3944.95     3721.78    193.35 o 
   3  10   0       86.79      370.02    250.55 o 
   4  10   0      227.49      494.84    116.57 o 
   5  10   0     2151.54     2124.72    169.94 o 
   6  10   0     3226.09     3183.62    217.81 o 
   7  10   0     1850.81     2000.00    195.94 o 
   8  10   0     1697.16     1821.93    288.84 o 
   9  10   0     1516.49     1870.89    314.09 o 
   1  11   0      101.63      242.41     99.02 o 
   2  11   0     3573.55     3818.61    245.53 o 
   3  11   0      263.21      565.80    185.56 o 
   4  11   0     5159.29     5390.80    455.36 o 
   5  11   0      421.67      630.95    301.94 o 
   6  11   0      969.49      941.20    191.37 o 
   7  11   0       40.79      208.14    285.45 o 
   8  11   0      834.65     1882.16    831.17 o 
   0  12   0     3918.88     3573.56    337.51 o 
   1  12   0      300.27      534.37    158.64 o 
   2  12   0     2167.67     1956.74    214.28 o 
   3  12   0      265.21      450.07    145.10 o 
   4  12   0      300.84      380.39    130.47 o 
   5  12   0      233.08      559.71    173.39 o 
   6  12   0     3504.46     3558.63    300.33 o 
   1  13   0      151.21      581.40    164.31 o 
   2  13   0      826.11     1067.33    195.27 o 
 -13   0   1     1147.40     1467.27    451.72 o 
 -11   0   1     2427.67     2163.93    401.24 o 
  -9   0   1    16199.92    15069.13    715.89 o 
  -7   0   1     6318.25     6171.92    321.78 o 
  -5   0   1       24.47      199.25     84.67 o 
  -3   0   1    59064.96    58968.26    891.24 o 
   3   0   1    38155.68    37956.77    568.86 o 
   5   0   1    82980.75    75615.61   4100.29 o 
   7   0   1    34192.06    34530.42    917.87 o 
   9   0   1      965.85      885.87    193.88 o 
  11   0   1    11515.90    11077.43    691.60 o 
  13   0   1     8231.21     7304.63    814.53 o 
 -14   1   1      808.26      866.61    295.75 o 
 -13   1   1     5067.39     4523.36    430.10 o 
 -12   1   1     1071.21      991.02    232.80 o 
 -11   1   1     2867.54     2828.42    284.80 o 
 -10   1   1        8.12      214.92    232.18 o 
  -9   1   1      956.78      969.92    152.76 o 
  -8   1   1       72.86      113.82    128.96 o 
  -7   1   1    24563.23    24434.32    528.60 o 
  -6   1   1    23696.37    25695.00    496.21 o 
  -5   1   1    29883.90    29268.76    617.72 o 
  -4   1   1     2004.80     2231.63    103.10 o 
  -3   1   1     3151.91     2849.39    229.20 o 
  -2   1   1      630.28      618.91     23.84 o 
   2   1   1     1378.81     1338.65     69.67 o 
   3   1   1    57442.69    56347.35   1437.55 o 
   4   1   1     2998.16     3123.10    242.65 o 
   5   1   1     8018.59     8226.90    190.51 o 
   6   1   1       79.80      193.53     79.45 o 
   7   1   1    16484.00    14676.89   1689.46 o 
   8   1   1     4129.05     3949.65    200.62 o 
   9   1   1     7894.88     7956.25    343.16 o 
  10   1   1     1927.24     1621.78    192.68 o 
  11   1   1     4276.11     3900.19    303.27 o 
  12   1   1      402.44      708.46    294.75 o 
  13   1   1      463.96     1378.09    332.22 o 
  14   1   1      758.88      977.93    314.07 o 
 -14   2   1     1976.92     1854.26    330.64 o 
 -13   2   1        8.62      719.82    517.59 o 
 -12   2   1      655.70      700.20    267.30 o 
 -11   2   1     1355.69     1094.72    204.42 o 
 -10   2   1    14307.28    12925.03   1004.18 o 
  -9   2   1     5223.07     4493.04    353.06 o 
  -8   2   1    15754.02    14778.11    906.18 o 
  -7   2   1     2678.80     2752.38    154.66 o 
  -6   2   1      115.82      241.84     61.13 o 
  -5   2   1    11686.99    11894.77    755.47 o 
  -4   2   1    16006.96    16193.36    804.60 o 
  -3   2   1     7213.10     7304.55    114.51 o 
  -2   2   1    18981.47    18313.34    295.79 o 
  -1   2   1    18657.98    18564.97    208.22 o 
   0   2   1      524.76      543.79     11.49 o 
   1   2   1       91.27      219.51     38.84 o 
   2   2   1    17738.25    17563.52    404.36 o 
   3   2   1      988.03     1040.83     60.76 o 
   4   2   1    34490.75    34107.00   1387.15 o 
   5   2   1     7226.62     7268.39    192.57 o 
   6   2   1    12156.95    11309.98    352.00 o 
   7   2   1     3235.09     3459.86    167.88 o 
   8   2   1     4018.83     3983.81    210.11 o 
   9   2   1       87.74      405.79    140.21 o 
  10   2   1     4645.36     4684.40    399.48 o 
  11   2   1     4478.20     4181.36    437.01 o 
  12   2   1     4542.10     4241.72    354.69 o 
  13   2   1      920.27     1176.33    261.56 o 
  14   2   1     2363.72     2127.04    583.43 o 
 -14   3   1     4000.94     3588.32    325.30 o 
 -13   3   1      220.59      417.49    183.76 o 
 -12   3   1     9515.00     9089.58    814.98 o 
 -11   3   1        5.68      498.24    148.28 o 
 -10   3   1      980.15     1034.26    151.21 o 
  -9   3   1      259.17      350.97    109.48 o 
  -8   3   1     4849.93     4890.22    203.40 o 
  -7   3   1      311.61      488.86     75.08 o 
  -6   3   1    38592.94    38914.48   1330.29 o 
  -5   3   1       48.00       48.45     33.66 o 
  -4   3   1    20505.51    20720.41    282.44 o 
  -3   3   1      893.07     1009.59     44.54 o 
  -2   3   1    11959.50    12269.64    181.97 o 
  -1   3   1     6883.80     6913.39     90.30 o 
   0   3   1     6989.38     6881.86     64.69 o 
   1   3   1    11923.02    12310.59    113.17 o 
   2   3   1     3843.06     3698.89    104.38 o 
   3   3   1      909.99      852.36     37.75 o 
   4   3   1    22194.32    23269.02    777.82 o 
   5   3   1       82.96      268.64     75.92 o 
   6   3   1     7556.52     7348.99    242.79 o 
   7   3   1      345.87      368.30     72.95 o 
   8   3   1    14982.36    15109.89    617.84 o 
   9   3   1     1691.89     1914.25    194.02 o 
  10   3   1     4913.29     4834.22    301.72 o 
  11   3   1      859.21      981.67    215.66 o 
  12   3   1      103.42      155.87    144.19 o 
  13   3   1       30.29      403.80    211.20 o 
 -13   4   1        2.37      366.22    329.97 o 
 -12   4   1       72.71      387.98    139.42 o 
 -11   4   1      919.41     1420.00    194.88 o 
 -10   4   1    12506.64    12206.13    399.60 o 
  -9   4   1     7992.91     8065.33    298.16 o 
  -8   4   1    15372.80    14889.04    486.49 o 
  -7   4   1     4946.27     5125.02    181.91 o 
  -6   4   1      102.48      189.36     67.52 o 
  -5   4   1     1070.96     1215.25     76.05 o 
  -4   4   1    15126.44    15377.69    203.92 o 
  -3   4   1     4307.71     4212.01     77.45 o 
  -2   4   1     5364.43     5223.77     77.13 o 
  -1   4   1    20234.91    20252.13    514.60 o 
   0   4   1     3505.75     3419.90     52.71 o 
   1   4   1     7546.22     7930.40    132.13 o 
   2   4   1     5977.83     6164.43     96.48 o 
   3   4   1     3194.97     3162.60     71.54 o 
   4   4   1    39971.93    41117.04    450.20 o 
   5   4   1     5067.13     4828.55    117.96 o 
   6   4   1    17185.40    17631.17    802.66 o 
   7   4   1     3091.02     3109.82    146.71 o 
   8   4   1       15.62      289.49     91.09 o 
   9   4   1      208.83      293.98    104.59 o 
  10   4   1     8196.43     7922.11    376.63 o 
  11   4   1     2254.88     2246.20    214.35 o 
  12   4   1     3809.45     3809.25    324.16 o 
  13   4   1     2320.79     2691.32    270.07 o 
 -13   5   1     5875.47     6219.56    418.05 o 
 -12   5   1     1883.95     1834.74    239.79 o 
 -11   5   1     4434.96     4109.28    262.76 o 
 -10   5   1      173.05      371.70    179.79 o 
  -9   5   1      453.77      919.03    160.14 o 
  -8   5   1     1358.42     1412.93    126.70 o 
  -7   5   1     9516.73     9802.81    264.95 o 
  -6   5   1      920.59     1077.79    187.55 o 
  -5   5   1    28071.65    28846.57    682.71 o 
  -4   5   1     8813.77     9000.25    152.24 o 
  -3   5   1     8174.66     8550.03    133.64 o 
  -2   5   1     3097.70     3167.64     82.85 o 
  -1   5   1      792.02      705.90     44.73 o 
   0   5   1      155.66      232.03     21.47 o 
   1   5   1    30695.96    30691.42    288.53 o 
   2   5   1     1199.15     1104.31     49.59 o 
   3   5   1     7628.12     7307.26    126.19 o 
   4   5   1     6633.65     6713.68    133.23 o 
   5   5   1      859.27      869.29     61.44 o 
   6   5   1       73.75      191.27     62.91 o 
   7   5   1    11457.99    11895.34    838.78 o 
   8   5   1      244.29      357.26     92.69 o 
   9   5   1    18637.97    18115.04    795.98 o 
  10   5   1     2769.58     2913.20    357.08 o 
  11   5   1     2199.79     2079.94    214.31 o 
  12   5   1       36.15      479.46    264.54 o 
  13   5   1     1533.46     1964.69    298.37 o 
 -12   6   1       23.88       50.88    105.08 o 
 -11   6   1     5580.81     5572.83    334.31 o 
 -10   6   1       13.24       22.22     78.68 o 
  -9   6   1    17221.01    17963.31    492.60 o 
  -8   6   1      451.33      584.58    139.05 o 
  -7   6   1     2184.54     2245.42    208.37 o 
  -6   6   1        0.77       25.31     49.15 o 
  -5   6   1     4672.57     4680.16    189.94 o 
  -4   6   1     3183.84     3148.50     95.96 o 
  -3   6   1    19519.77    19722.80    280.50 o 
  -2   6   1      184.10      175.25     38.50 o 
  -1   6   1    16695.23    16509.15    212.28 o 
   0   6   1     2814.70     2883.41     66.10 o 
   1   6   1     2399.56     2437.99     65.60 o 
   2   6   1       66.33       99.79     55.35 o 
   3   6   1    18496.79    18341.36    249.43 o 
   4   6   1        7.19       35.13     29.28 o 
   5   6   1    30834.90    30728.43    712.64 o 
   6   6   1      186.16      197.46     49.21 o 
   7   6   1     1551.50     1657.48    127.73 o 
   8   6   1      119.30      383.70    183.09 o 
   9   6   1      574.65      900.29    154.24 o 
  10   6   1      675.13      592.17    142.77 o 
  11   6   1     4133.03     3840.79    281.87 o 
  12   6   1      222.28      223.34    168.62 o 
 -12   7   1     3904.78     3937.75    317.39 o 
 -11   7   1     2607.30     2696.40    265.63 o 
 -10   7   1      806.30      904.39    164.98 o 
  -9   7   1      377.32      464.86    123.29 o 
  -8   7   1     3151.39     3419.32    197.21 o 
  -7   7   1     2606.44     3081.65    257.82 o 
  -6   7   1    11484.19    11380.58    522.96 o 
  -5   7   1     5105.52     5088.10    233.13 o 
  -4   7   1     2227.64     2156.90    105.43 o 
  -3   7   1      845.87      884.87     64.37 o 
  -2   7   1        0.12       92.73     57.23 o 
  -1   7   1     4664.90     4426.59     93.70 o 
   0   7   1     3297.75     3373.82     85.93 o 
   1   7   1    24428.42    25007.40    604.32 o 
   2   7   1    11178.63    10885.89    186.92 o 
   3   7   1    13145.16    13017.62    399.71 o 
   4   7   1     4757.75     4499.18    182.50 o 
   5   7   1      183.05      255.82     97.11 o 
   6   7   1      650.87      736.98     83.80 o 
   7   7   1     9503.00     9215.64    283.34 o 
   8   7   1     5490.78     5414.82    229.89 o 
   9   7   1     5131.07     5133.06    271.55 o 
  10   7   1     1523.68     1843.62    223.07 o 
  11   7   1     1918.76     1726.93    211.50 o 
  12   7   1       20.26      519.05    264.67 o 
 -11   8   1       68.59      265.77    220.09 o 
 -10   8   1     4999.36     5279.31    295.61 o 
  -9   8   1      915.98     1039.57    161.89 o 
  -8   8   1     4998.52     5150.39    249.20 o 
  -7   8   1     2375.53     2220.86    348.10 o 
  -6   8   1       42.92      254.47     82.77 o 
  -5   8   1      139.21      188.41     55.13 o 
  -4   8   1    10296.73     9946.20    201.91 o 
  -3   8   1      269.96      335.65     57.41 o 
  -2   8   1    20155.39    20465.99    282.47 o 
  -1   8   1     2804.27     2912.71     87.60 o 
   0   8   1     3332.35     3311.80     97.10 o 
   1   8   1      280.48      360.29     52.72 o 
   2   8   1      133.81      296.94     90.67 o 
   3   8   1      519.34      546.87     63.65 o 
   4   8   1    13648.60    13301.41    431.55 o 
   5   8   1     1142.75     1075.31    190.26 o 
   6   8   1     6331.85     6500.02    191.40 o 
   7   8   1       47.71      138.96     72.52 o 
   8   8   1      181.99      419.41    122.03 o 
   9   8   1      312.09      553.26    129.13 o 
  10   8   1     2099.31     2309.01    234.81 o 
  11   8   1      717.23      796.74    213.14 o 
 -10   9   1      733.84     1239.98    307.56 o 
  -9   9   1      129.12      131.88    131.20 o 
  -8   9   1     2782.75     2714.33    208.56 o 
  -7   9   1       94.82      373.10    105.39 o 
  -6   9   1     9333.02     9672.03    392.29 o 
  -5   9   1      286.35      356.90     71.24 o 
  -4   9   1     3030.20     3060.84    125.63 o 
  -3   9   1     1615.92     1604.88     89.61 o 
  -2   9   1      631.92      753.14     71.46 o 
  -1   9   1      338.32      519.79     88.54 o 
   0   9   1     9786.09     9719.22    190.92 o 
   1   9   1     2418.84     2320.96    100.44 o 
   2   9   1    20278.59    20420.28    327.12 o 
   3   9   1      471.52      471.53     77.93 o 
   4   9   1     2620.23     2668.78    190.19 o 
   5   9   1      280.65      357.96    159.00 o 
   6   9   1     3330.55     3273.70    156.35 o 
   7   9   1      863.22      876.35    105.68 o 
   8   9   1     4204.53     4080.93    254.63 o 
   9   9   1      597.96      781.14    160.84 o 
  10   9   1     3974.22     3931.75    322.02 o 
  -9  10   1     2863.14     3123.59    397.27 o 
  -8  10   1     1302.72     1730.95    241.46 o 
  -7  10   1     1167.70     1514.11    222.19 o 
  -6  10   1      464.73      540.61    174.77 o 
  -5  10   1       46.65      274.96    261.52 o 
  -4  10   1     1076.91     1332.37    141.70 o 
  -3  10   1     8536.52     8101.61    411.51 o 
  -2  10   1     4561.43     4595.63    201.80 o 
  -1  10   1     7322.76     7529.15    237.04 o 
   0  10   1     5593.65     5917.38    361.21 o 
   1  10   1     1355.41     1336.02     99.83 o 
   2  10   1       82.32      256.79    110.42 o 
   3  10   1     2132.97     2024.11    123.53 o 
   4  10   1     1023.92     1227.28    104.69 o 
   5  10   1     4191.39     4109.08    171.03 o 
   6  10   1     1858.41     1813.33    138.53 o 
   7  10   1     1262.17     1382.55    190.71 o 
   8  10   1       28.20     1132.96    685.65 o 
   9  10   1      181.00      672.07    256.82 o 
  -8  11   1        3.02      713.26    341.27 o 
  -7  11   1     2686.27     3025.09    582.70 o 
  -6  11   1      318.84      481.08    376.48 o 
  -5  11   1     5057.06     5047.02    273.45 o 
  -4  11   1        5.07      250.34    189.76 o 
  -3  11   1      905.29     1046.77    153.07 o 
  -2  11   1      238.35      494.67    241.28 o 
  -1  11   1     2727.90     2701.56    166.90 o 
   0  11   1        2.04      206.39    211.88 o 
   1  11   1     7978.71     7910.54    331.98 o 
   2  11   1     1172.15      892.96    151.01 o 
   3  11   1     3059.76     3179.83    299.22 o 
   4  11   1      347.71      609.69    192.61 o 
   5  11   1       20.83      349.30    116.85 o 
   6  11   1       91.64      464.22    273.20 o 
   7  11   1     3354.03     3470.17    303.29 o 
  -6  12   1        0.53      436.25    149.74 o 
  -5  12   1      100.87      160.78    226.17 o 
  -4  12   1      192.47      335.02    229.95 o 
  -3  12   1     5944.93     5916.41    358.71 o 
  -2  12   1      234.63      501.64    159.81 o 
  -1  12   1     4724.94     4630.43    269.66 o 
   0  12   1      202.63      263.00    275.79 o 
   1  12   1      387.24      541.10    143.64 o 
   2  12   1        4.31      530.53    146.77 o 
   3  12   1     1269.71     1477.17    196.06 o 
   4  12   1      982.21     1017.39    184.04 o 
   5  12   1     3225.03     2928.86    249.36 o 
  -2  13   1       98.79      627.25    168.95 o 
  -1  13   1      293.37      459.96    158.49 o 
   0  13   1     2339.75     2388.42    241.64 o 
   1  13   1      656.12     1137.37    219.79 o 
   2  13   1     2237.16     2507.89    259.68 o 
 -14   0   2      108.22      689.78    342.47 o 
 -12   0   2     6634.77     6124.00    652.36 o 
 -10   0   2     1701.65     1639.88    267.99 o 
  -8   0   2     8545.87     8907.36    439.61 o 
  -6   0   2    29027.84    28435.52    759.01 o 
  -4   0   2    13677.91    13400.34    359.88 o 
  -2   0   2      122.51      185.51     35.17 o 
   2   0   2    74175.56    71804.63    528.42 o 
   4   0   2    29002.51    27281.35    695.29 o 
   6   0   2       74.64      157.85     46.80 o 
   8   0   2    18280.07    18205.74    661.60 o 
  10   0   2    17646.16    17301.70    796.11 o 
  12   0   2     4311.02     4329.75    504.69 o 
  14   0   2      165.76      753.04    385.23 o 
 -14   1   2     2854.11     2373.57    352.46 o 
 -13   1   2     1274.06     1239.85    274.26 o 
 -12   1   2      574.98      472.92    180.50 o 
 -11   1   2      206.52      290.51    137.32 o 
 -10   1   2     1666.24     1930.80    220.26 o 
  -9   1   2     3884.16     3541.56    419.49 o 
  -8   1   2    15984.02    14048.52    985.94 o 
  -7   1   2    18195.11    17861.25    445.97 o 
  -6   1   2    20374.20    19534.87   1379.60 o 
  -5   1   2     1591.90     1729.47     93.62 o 
  -4   1   2        8.38      164.20     42.85 o 
  -3   1   2    28313.12    28819.84    594.40 o 
  -2   1   2    59377.30    62353.20    377.86 o 
   1   1   2    26687.79    25143.38    509.62 o 
   2   1   2    50888.65    50347.92    436.99 o 
   3   1   2     3144.15     2951.09     67.80 o 
   4   1   2     6146.83     5887.60    151.44 o 
   5   1   2    28028.41    28580.62    308.91 o 
   6   1   2    19840.06    19532.81    254.89 o 
   7   1   2     2813.71     2490.30    141.82 o 
   8   1   2    12555.40    11540.95    710.95 o 
   9   1   2     1297.05     1410.54    159.37 o 
  10   1   2       15.99      342.10    138.04 o 
  11   1   2     1071.24     1208.59    202.54 o 
  12   1   2     4411.38     4381.57    366.88 o 
  13   1   2     1112.10     1482.55    340.91 o 
  14   1   2     8650.81     8030.38    635.19 o 
 -14   2   2      511.98      795.91    471.92 o 
 -13   2   2     2476.96     2003.82    298.30 o 
 -12   2   2     2455.36     2046.19    288.28 o 
 -11   2   2    11310.71    10803.79    510.28 o 
 -10   2   2      846.86      775.46    153.28 o 
  -9   2   2     6745.21     6785.10    308.52 o 
  -8   2   2      427.71      564.55    123.21 o 
  -7   2   2       19.24       81.39     67.29 o 
  -6   2   2    10218.41    10527.81    271.52 o 
  -5   2   2    28365.53    27252.10    393.64 o 
  -4   2   2    31160.14    32016.62    382.12 o 
  -3   2   2    18700.80    19016.77    318.86 o 
  -2   2   2    22616.76    22614.55    294.02 o 
  -1   2   2      464.38      454.77     17.51 o 
   0   2   2     7261.36     7087.87     67.58 o 
   1   2   2    48393.40    47795.21    265.75 o 
   2   2   2      398.30      454.26     22.25 o 
   3   2   2    14641.78    14768.88    235.21 o 
   4   2   2    13226.32    13402.26    685.98 o 
   5   2   2     5058.82     4638.52    148.10 o 
   6   2   2       90.71      271.50     73.37 o 
   7   2   2     1530.43     1539.78    142.95 o 
   8   2   2     2825.16     2757.53    188.57 o 
   9   2   2    12670.13    12885.37    452.17 o 
  10   2   2     1231.36     1303.28    198.40 o 
  11   2   2    10160.02     9936.20    608.61 o 
  12   2   2      424.63      657.10    199.02 o 
  13   2   2      389.21      640.23    225.58 o 
  14   2   2        4.87      386.74    228.40 o 
 -14   3   2      116.11      449.68    201.64 o 
 -13   3   2     2552.19     2269.76    250.06 o 
 -12   3   2      108.56      286.82    143.77 o 
 -11   3   2       18.15      223.04    200.56 o 
 -10   3   2      160.53      353.10    145.11 o 
  -9   3   2    10059.14    10416.06    322.21 o 
  -8   3   2      847.98     1125.97    152.70 o 
  -7   3   2    26923.34    26913.47   1024.64 o 
  -6   3   2      661.77      748.86     71.96 o 
  -5   3   2     3023.38     3220.22    108.62 o 
  -4   3   2     2964.71     3141.52     87.47 o 
  -3   3   2    35103.31    35133.10    477.44 o 
  -2   3   2     1596.58     1548.86     30.41 o 
  -1   3   2    33460.42    32371.63    510.67 o 
   0   3   2     4441.66     4512.52    101.86 o 
   1   3   2    11182.37    10986.20    122.52 o 
   2   3   2        0.42       34.68     31.47 o 
   3   3   2     5540.07     5765.41    126.76 o 
   4   3   2      974.70     1016.36     49.91 o 
   5   3   2    10175.44     9864.71    239.15 o 
   6   3   2      152.69      321.69     69.22 o 
   7   3   2    23333.33    23411.53    713.69 o 
   8   3   2     1898.85     1860.87    155.16 o 
   9   3   2     2195.10     2013.40    235.07 o 
  10   3   2      411.24      652.76    159.72 o 
  11   3   2     6043.46     5601.44    681.58 o 
  12   3   2       28.01      528.70    189.16 o 
  13   3   2     4568.00     4413.39    321.83 o 
 -13   4   2     2782.75     2795.50    281.64 o 
 -12   4   2     3598.49     3746.19    284.99 o 
 -11   4   2    12494.82    12633.05    448.81 o 
 -10   4   2     2248.71     2491.51    187.31 o 
  -9   4   2     8104.03     7574.52    511.12 o 
  -8   4   2      952.90     1103.56    125.99 o 
  -7   4   2     1386.13     1375.63    115.99 o 
  -6   4   2     3778.49     3885.74    139.82 o 
  -5   4   2    24810.53    25293.80    426.56 o 
  -4   4   2     8824.53     8572.32    157.10 o 
  -3   4   2    30582.71    30486.99    437.95 o 
  -2   4   2    24920.63    24663.58    217.39 o 
  -1   4   2    28039.48    28426.29    385.31 o 
   0   4   2     8704.12     8863.93     93.22 o 
   1   4   2     4462.51     4591.58     76.22 o 
   2   4   2    23878.83    23844.37    255.81 o 
   3   4   2    17757.29    17225.33    202.74 o 
   4   4   2     4931.78     4637.13    100.88 o 
   5   4   2     8743.84     8941.93    166.22 o 
   6   4   2      461.98      600.33     98.43 o 
   7   4   2     1861.41     1906.93    131.19 o 
   8   4   2     1635.76     1677.10    151.66 o 
   9   4   2    10656.95    10585.32    499.35 o 
  10   4   2     2969.01     2915.89    222.04 o 
  11   4   2     2554.82     2537.83    222.53 o 
  12   4   2     1926.16     2125.50    227.41 o 
  13   4   2        4.12      333.81    209.39 o 
 -13   5   2      317.46      527.08    168.82 o 
 -12   5   2     1118.77     1355.10    234.81 o 
 -11   5   2       48.00      736.33    184.12 o 
 -10   5   2     3607.82     4012.58    294.53 o 
  -9   5   2      472.36      695.90    142.91 o 
  -8   5   2     9242.30     9390.69    286.08 o 
  -7   5   2      269.57      358.37     76.17 o 
  -6   5   2    15306.56    16270.24    391.09 o 
  -5   5   2       46.40      104.54     64.00 o 
  -4   5   2       70.21      221.29     35.14 o 
  -3   5   2      167.86      184.69     30.18 o 
  -2   5   2    14586.04    13706.02    152.13 o 
  -1   5   2     1104.10     1111.68     36.85 o 
   0   5   2    28839.91    28749.08    262.56 o 
   1   5   2      233.13      325.41     70.10 o 
   2   5   2     4994.11     4772.95    194.00 o 
   3   5   2     2736.83     2757.39     79.14 o 
   4   5   2     5672.96     5842.64    129.78 o 
   5   5   2     1770.17     1818.30     80.80 o 
   6   5   2    21451.47    21179.82    712.65 o 
   7   5   2     2803.45     3092.27    150.10 o 
   8   5   2     9220.36     9275.52    426.50 o 
   9   5   2     1797.61     1795.60    194.09 o 
  10   5   2      185.89      508.71    314.07 o 
  11   5   2       40.29      253.27    126.12 o 
  12   5   2     2505.24     2288.01    235.55 o 
  13   5   2      405.36      622.66    207.08 o 
 -12   6   2     7329.89     6923.57    426.08 o 
 -11   6   2      489.35      757.29    162.81 o 
 -10   6   2     8089.91     8360.05    365.66 o 
  -9   6   2      473.78      624.98    116.18 o 
  -8   6   2       45.26      385.04    104.81 o 
  -7   6   2      217.31      417.01    113.22 o 
  -6   6   2    12938.19    13240.87    290.41 o 
  -5   6   2     5328.40     5379.29    167.23 o 
  -4   6   2    16970.69    16782.05    482.74 o 
  -3   6   2      742.85      679.43     48.53 o 
  -2   6   2     3761.94     3640.36     74.09 o 
  -1   6   2      409.45      530.58     50.63 o 
   0   6   2      908.50      890.91     38.62 o 
   1   6   2        4.56      125.61     77.44 o 
   2   6   2    23917.23    23960.47    761.73 o 
   3   6   2      149.89       80.76     43.79 o 
   4   6   2    23961.03    23028.18    632.61 o 
   5   6   2     2952.77     3006.33    108.11 o 
   6   6   2       39.86      145.67    101.96 o 
   7   6   2      126.15      288.62     96.18 o 
   8   6   2     2251.77     2488.80    172.43 o 
   9   6   2     2105.68     2246.62    207.29 o 
  10   6   2     9394.51     9661.15    585.98 o 
  11   6   2        3.96      352.01    251.20 o 
  12   6   2     2348.19     2020.88    250.59 o 
 -12   7   2      764.43     1089.37    223.68 o 
 -11   7   2       23.05      212.07    157.79 o 
 -10   7   2      378.07      504.68    148.75 o 
  -9   7   2     2000.34     2576.71    215.07 o 
  -8   7   2     5389.01     5722.84    246.57 o 
  -7   7   2     4072.25     4180.62    258.98 o 
  -6   7   2     6835.68     6838.59    380.28 o 
  -5   7   2     1565.54     1467.39    125.96 o 
  -4   7   2       12.80      145.12     46.40 o 
  -3   7   2     2456.76     2370.93     74.88 o 
  -2   7   2     9375.08     9507.72    147.03 o 
  -1   7   2     7703.86     7841.60    128.08 o 
   0   7   2     6117.27     6127.72    190.26 o 
   1   7   2     9798.70    10354.39    172.84 o 
   2   7   2     2483.41     2497.15     82.80 o 
   3   7   2       23.84      268.98     62.03 o 
   4   7   2     1866.96     1859.01     86.78 o 
   5   7   2     6605.35     6338.49    169.38 o 
   6   7   2    20546.80    20516.08    421.43 o 
   7   7   2     5454.36     5299.42    317.20 o 
   8   7   2     6547.18     6212.72    601.52 o 
   9   7   2     1177.28     1383.06    181.60 o 
  10   7   2      192.36      631.98    200.29 o 
  11   7   2      832.17      975.27    203.51 o 
  12   7   2     1143.17     1279.01    234.90 o 
 -11   8   2     5657.21     5818.14    356.31 o 
 -10   8   2      266.17      645.74    208.14 o 
  -9   8   2     3118.50     3481.54    326.84 o 
  -8   8   2      482.81      560.72    139.19 o 
  -7   8   2      977.47     1063.16    117.38 o 
  -6   8   2      484.75      490.79     67.72 o 
  -5   8   2    21428.15    20694.52    938.96 o 
  -4   8   2      633.71      574.57    102.28 o 
  -3   8   2     5214.43     5166.67    121.58 o 
  -2   8   2      164.40      218.39     36.82 o 
  -1   8   2       48.21      195.86     47.49 o 
   0   8   2     1653.70     1645.87     71.07 o 
   1   8   2    10564.77    10915.72    205.50 o 
   2   8   2      411.63      370.09     55.87 o 
   3   8   2    10625.69    10449.18    213.51 o 
   4   8   2     1563.64     1355.08     86.53 o 
   5   8   2     9553.98     8944.08    217.95 o 
   6   8   2       12.22      155.45     87.71 o 
   7   8   2     2686.67     2457.94    135.87 o 
   8   8   2      315.96      352.52    199.24 o 
   9   8   2     4621.70     4485.17    253.47 o 
  10   8   2      679.21      899.02    173.91 o 
  11   8   2     3240.33     3357.65    805.08 o 
 -10   9   2       78.92      272.07    249.82 o 
  -9   9   2     4357.40     4468.78    341.23 o 
  -8   9   2     1610.05     1439.28    234.77 o 
  -7   9   2     5698.63     6221.61    370.84 o 
  -6   9   2      217.19      155.06     79.18 o 
  -5   9   2     1716.76     1924.26    155.85 o 
  -4   9   2      478.31      652.91    204.48 o 
  -3   9   2     2624.93     2736.88    141.59 o 
  -2   9   2      118.50      146.96    116.06 o 
  -1   9   2    11893.00    11903.62    277.85 o 
   0   9   2      394.37      480.60     57.05 o 
   1   9   2     6059.11     6391.31    166.84 o 
   2   9   2      291.01      346.17     65.71 o 
   3   9   2       44.39      402.42    184.62 o 
   4   9   2      496.61      594.92     77.68 o 
   5   9   2     8445.62     8067.27    222.23 o 
   6   9   2       31.56      185.54    122.53 o 
   7   9   2     7193.30     6912.68    236.34 o 
   8   9   2      169.83      213.08     93.04 o 
   9   9   2      971.62     1215.25    188.06 o 
  10   9   2      110.51      335.71    147.39 o 
  -9  10   2       51.89      259.06    284.81 o 
  -8  10   2       39.29       39.57    120.62 o 
  -7  10   2      216.95      641.13    305.04 o 
  -6  10   2      763.59      939.48    149.38 o 
  -5  10   2     5914.58     5728.73    306.75 o 
  -4  10   2     5571.99     5211.11    234.42 o 
  -3  10   2     2705.94     2719.63    167.00 o 
  -2  10   2     3298.38     3212.92    166.21 o 
  -1  10   2      534.97      586.11    104.20 o 
   0  10   2      354.57      466.61     82.03 o 
   1  10   2      173.13      243.45     71.88 o 
   2  10   2     6840.95     6994.78    194.98 o 
   3  10   2     1287.63     1334.25    106.70 o 
   4  10   2     7867.96     7594.81    290.92 o 
   5  10   2     2474.28     2353.37    145.09 o 
   6  10   2      435.74      496.22     89.69 o 
   7  10   2       22.09      244.77    131.08 o 
   8  10   2     1047.90     1123.02    284.62 o 
   9  10   2     1134.39     1772.14    318.08 o 
  -8  11   2     4579.43     5219.48    749.82 o 
  -7  11   2      458.63     1003.09    527.90 o 
  -6  11   2     4228.84     4215.48    249.24 o 
  -5  11   2      216.21      458.03    125.56 o 
  -4  11   2      134.09      177.82    101.64 o 
  -3  11   2      190.71      363.49     94.44 o 
  -2  11   2     3084.12     3178.93    202.09 o 
  -1  11   2      594.28      784.20    116.85 o 
   0  11   2     8257.90     8492.19    284.27 o 
   1  11   2      415.58      750.37    109.08 o 
   2  11   2      688.89      681.88    198.68 o 
   3  11   2       59.85       51.60     83.63 o 
   4  11   2     1234.51     1298.82    193.63 o 
   5  11   2      224.71      425.01    136.42 o 
   6  11   2     3496.76     3401.50    238.22 o 
   7  11   2       94.98      498.97    153.58 o 
  -6  12   2     1662.75     1605.65    232.42 o 
  -5  12   2      272.39      850.65    186.35 o 
  -4  12   2     5093.96     4840.84    342.25 o 
  -3  12   2      438.84      299.97    132.89 o 
  -2  12   2     2197.98     2059.16    238.31 o 
  -1  12   2       51.18      315.78    148.72 o 
   0  12   2     1012.94     1072.48    272.96 o 
   1  12   2      674.32     1113.48    191.77 o 
   2  12   2     3492.64     3509.40    261.56 o 
   3  12   2      576.60     1196.33    203.36 o 
   4  12   2     3156.56     3141.62    256.31 o 
   5  12   2      191.41      507.95    144.60 o 
  -2  13   2      242.38      432.77    159.42 o 
  -1  13   2     3222.64     3206.31    394.66 o 
   0  13   2      811.24     1076.39    187.44 o 
   1  13   2     1209.56     1217.81    182.46 o 
   2  13   2      193.62      541.73    150.01 o 
 -13   0   3     5661.90     5319.15    573.05 o 
 -11   0   3     2836.63     2566.00    350.60 o 
  -9   0   3     2436.63     2114.21    261.08 o 
  -7   0   3    36135.40    35230.36    986.96 o 
  -5   0   3    61753.05    55012.06   1159.70 o 
  -3   0   3     8976.84     9204.35    271.66 o 
   1   0   3    48583.85    46182.89    504.18 o 
   3   0   3    24468.69    23482.82    281.65 o 
   5   0   3     1857.69     1787.52     74.43 o 
   7   0   3    15057.86    12327.83   1067.55 o 
   9   0   3    24241.87    24667.14    956.48 o 
  11   0   3      151.01      392.96    213.98 o 
  13   0   3      819.12     1503.59    492.42 o 
 -14   1   3      404.38      846.07    249.64 o 
 -13   1   3       54.04      241.77    289.37 o 
 -12   1   3      374.76      721.19    191.32 o 
 -11   1   3     8356.60     7589.30    523.79 o 
 -10   1   3     2908.10     2898.82    231.56 o 
  -9   1   3     2736.10     2577.02    199.26 o 
  -8   1   3     7832.06     7662.61    334.15 o 
  -7   1   3     2945.73     2879.54    161.74 o 
  -6   1   3      803.07      846.07    102.18 o 
  -5   1   3      369.39      605.73     73.04 o 
  -4   1   3     8204.47     8594.34    116.92 o 
  -3   1   3    20189.88    20109.49    224.12 o 
  -2   1   3     4172.80     4359.59     85.48 o 
  -1   1   3    10480.78    10856.85    170.49 o 
   0   1   3    14873.32    14336.47    514.42 o 
   1   1   3    16271.39    16337.86    317.54 o 
   2   1   3    41365.32    39596.55    429.38 o 
   3   1   3    10984.70    10278.69    213.99 o 
   4   1   3    26883.35    26304.46    419.39 o 
   5   1   3    21680.30    21467.01    271.49 o 
   6   1   3     9791.44    10224.45    179.71 o 
   7   1   3     3795.76     3559.19    146.84 o 
   8   1   3      379.17      611.01     85.22 o 
   9   1   3     3232.17     3335.46    217.94 o 
  10   1   3     5785.75     5780.05    341.70 o 
  11   1   3    14922.37    14750.10    609.22 o 
  12   1   3     2714.27     2839.61    304.98 o 
  13   1   3     4487.60     4312.64    482.29 o 
  14   1   3      204.87      327.05    297.83 o 
 -14   2   3     5914.56     5981.47    377.49 o 
 -13   2   3     2765.29     2149.90    295.43 o 
 -12   2   3     6711.37     6055.82    649.17 o 
 -11   2   3      789.84     1102.50    230.04 o 
 -10   2   3      243.85      759.72    164.16 o 
  -9   2   3     3209.09     3305.31    228.05 o 
  -8   2   3    10364.06    10078.61    335.36 o 
  -7   2   3     8362.90     8461.20    275.10 o 
  -6   2   3    35873.47    35643.83   1164.30 o 
  -5   2   3     8396.37     8453.51    183.42 o 
  -4   2   3     3595.71     3420.63     58.93 o 
  -3   2   3     2112.95     2235.54     54.36 o 
  -2   2   3    20263.14    20479.09    166.23 o 
  -1   2   3     2998.80     3017.34     58.51 o 
   0   2   3     3706.16     3768.34     99.88 o 
   1   2   3    33283.64    33040.54    189.62 o 
   2   2   3     2314.79     2341.07     40.27 o 
   3   2   3     5696.76     5714.35     95.33 o 
   4   2   3      780.99      754.26     43.39 o 
   5   2   3       41.84       51.37     74.61 o 
   6   2   3     1799.38     1758.24    112.14 o 
   7   2   3     4354.53     4551.92    187.80 o 
   8   2   3    18668.89    18249.18    474.89 o 
   9   2   3     1750.78     1931.63    194.75 o 
  10   2   3     6821.40     6476.36    336.40 o 
  11   2   3        7.60      499.17    175.61 o 
  12   2   3      532.00      596.59    212.49 o 
  13   2   3      600.37      923.41    250.63 o 
 -14   3   3      423.80      495.61    211.68 o 
 -13   3   3      755.89      664.75    177.67 o 
 -12   3   3     4146.76     3765.89    266.74 o 
 -11   3   3        8.35      358.25    136.83 o 
 -10   3   3     9642.81    10343.44    367.89 o 
  -9   3   3     1268.06     1598.52    211.98 o 
  -8   3   3    17459.05    17479.54    931.84 o 
  -7   3   3     1283.81     1466.78    103.16 o 
  -6   3   3     2444.97     2599.98    111.83 o 
  -5   3   3      522.15      702.69     58.64 o 
  -4   3   3    42643.05    44163.00    521.34 o 
  -3   3   3     4911.65     5101.92     86.31 o 
  -2   3   3    66772.54    63411.05    660.87 o 
  -1   3   3     8476.11     8467.34    119.06 o 
   0   3   3    10263.98    10511.86     89.91 o 
   1   3   3     1732.88     1796.05     34.92 o 
   2   3   3     7959.80     7832.72    133.51 o 
   3   3   3       60.00      181.81     28.00 o 
   4   3   3    35978.88    37749.81    689.02 o 
   5   3   3      344.43      362.86     54.58 o 
   6   3   3    30185.55    31060.48    589.43 o 
   7   3   3      759.50      876.84    113.97 o 
   8   3   3      776.46      705.87    114.43 o 
   9   3   3     1048.49      869.32    159.26 o 
  10   3   3     6901.69     7005.82    352.84 o 
  11   3   3      642.26      616.33    196.28 o 
  12   3   3     5235.68     5414.51    403.17 o 
  13   3   3      439.23      777.15    265.56 o 
 -13   4   3     2178.85     2211.12    260.11 o 
 -12   4   3     4714.36     4765.84    328.83 o 
 -11   4   3       40.92      227.44    232.76 o 
 -10   4   3      774.78      898.12    182.15 o 
  -9   4   3     2264.76     2158.47    188.27 o 
  -8   4   3      880.50      987.30    106.66 o 
  -7   4   3     6151.39     6438.48    204.48 o 
  -6   4   3    11372.66    11977.25    259.17 o 
  -5   4   3     6417.42     6201.89    199.15 o 
  -4   4   3    18953.30    18843.53    413.13 o 
  -3   4   3       25.57       19.19     14.60 o 
  -2   4   3      904.71      932.42     44.28 o 
  -1   4   3     4948.48     5020.59     55.40 o 
   0   4   3    20778.98    20374.67    219.75 o 
   1   4   3    40752.73    40589.47    404.56 o 
   2   4   3    26428.43    26620.74    511.38 o 
   3   4   3     4733.30     4420.12     85.41 o 
   4   4   3     2889.09     2901.53     81.84 o 
   5   4   3     1154.49     1213.20     63.66 o 
   6   4   3     1293.51     1399.40     94.21 o 
   7   4   3     2546.33     2606.95    142.69 o 
   8   4   3     6646.03     6860.51    248.17 o 
   9   4   3     4986.52     4690.18    308.79 o 
  10   4   3     5215.00     5094.93    261.71 o 
  11   4   3        2.93       -4.95     60.98 o 
  12   4   3      490.43      695.54    176.80 o 
  13   4   3      902.32      859.03    207.74 o 
 -13   5   3       59.34      219.59    151.77 o 
 -12   5   3      882.50      843.75    178.95 o 
 -11   5   3     9189.30     9013.65    582.93 o 
 -10   5   3     7249.15     6905.15    477.44 o 
  -9   5   3     8193.98     8218.87    295.08 o 
  -8   5   3      150.86      213.31    170.01 o 
  -7   5   3     5417.86     5574.61    197.10 o 
  -6   5   3      116.98      148.73     55.79 o 
  -5   5   3     6376.82     6466.01    159.97 o 
  -4   5   3     4683.36     4640.44     93.35 o 
  -3   5   3    29339.77    27780.71    445.41 o 
  -2   5   3      733.52      718.88     28.03 o 
  -1   5   3    36306.41    36748.66    279.27 o 
   0   5   3      731.19      872.12     54.52 o 
   1   5   3      630.65      720.72     38.64 o 
   2   5   3      939.24      925.88     62.17 o 
   3   5   3    30221.14    30882.27    333.22 o 
   4   5   3    14944.52    15092.38    218.68 o 
   5   5   3    36374.09    37951.42    457.80 o 
   6   5   3     1184.08     1379.43     86.61 o 
   7   5   3      632.10      633.45     90.15 o 
   8   5   3     1019.18     1028.12    125.09 o 
   9   5   3     1543.91     1693.32    158.28 o 
  10   5   3      258.48      390.30    121.02 o 
  11   5   3     3914.83     3632.42    264.25 o 
  12   5   3      257.76      520.30    190.32 o 
  13   5   3     1966.34     1941.74    278.19 o 
 -12   6   3       93.84      235.12    198.43 o 
 -11   6   3     2624.52     2741.14    241.68 o 
 -10   6   3      690.00      718.69    154.35 o 
  -9   6   3     3531.91     3628.36    213.54 o 
  -8   6   3       32.60      190.09    144.98 o 
  -7   6   3    12183.88    12598.97    458.44 o 
  -6   6   3      817.57      761.13    127.06 o 
  -5   6   3     9280.91     8861.85    301.25 o 
  -4   6   3     1703.55     1638.38     97.25 o 
  -3   6   3     3088.43     3088.74     87.11 o 
  -2   6   3     1745.23     1788.57    169.19 o 
  -1   6   3    18923.97    18837.06    197.23 o 
   0   6   3      114.50      171.62     30.80 o 
   1   6   3    25440.70    25006.51    316.48 o 
   2   6   3      837.30      761.41     78.54 o 
   3   6   3     7761.72     7779.68    144.64 o 
   4   6   3      212.48      255.42     66.69 o 
   5   6   3      944.85      903.85     68.67 o 
   6   6   3     2486.17     2483.69    115.87 o 
   7   6   3     6161.71     6447.22    252.30 o 
   8   6   3     1107.81     1210.91    150.70 o 
   9   6   3    11561.79    11517.93    357.77 o 
  10   6   3       74.12      151.83    135.60 o 
  11   6   3      227.33      353.33    153.58 o 
  12   6   3      325.45      673.51    174.08 o 
 -12   7   3     1789.03     1913.55    257.22 o 
 -11   7   3     1464.44     1961.42    234.34 o 
 -10   7   3     3803.51     4248.51    286.80 o 
  -9   7   3     5111.75     5100.34    238.15 o 
  -8   7   3     1157.16     1403.54    160.27 o 
  -7   7   3     5815.70     5798.20    278.66 o 
  -6   7   3     1760.32     1588.02    110.09 o 
  -5   7   3     1220.22     1153.31    109.99 o 
  -4   7   3    12662.91    12232.88    470.76 o 
  -3   7   3     4275.22     4027.90    151.40 o 
  -2   7   3    11400.88    11321.53    220.80 o 
  -1   7   3     6307.41     6260.16    119.74 o 
   0   7   3     2147.39     2125.32     71.87 o 
   1   7   3     3317.77     3193.72    158.51 o 
   2   7   3      323.76      371.17     50.31 o 
   3   7   3     4911.10     4860.81    123.51 o 
   4   7   3     1851.73     1887.66    101.46 o 
   5   7   3    13920.62    13898.54    256.94 o 
   6   7   3     5242.64     5097.78    173.51 o 
   7   7   3     1556.25     1564.05    173.66 o 
   8   7   3      435.65      465.78    121.90 o 
   9   7   3     2453.99     2246.32    195.85 o 
  10   7   3     2839.47     2940.15    253.29 o 
  11   7   3     3687.75     3548.82    383.22 o 
 -11   8   3       40.20      283.62    194.99 o 
 -10   8   3      141.35      576.89    216.23 o 
  -9   8   3      500.66      753.13    261.76 o 
  -8   8   3     4945.22     5088.29    257.94 o 
  -7   8   3       41.24       94.94     75.55 o 
  -6   8   3     7204.43     6957.10    273.09 o 
  -5   8   3      608.18      840.54    219.57 o 
  -4   8   3     4770.89     4653.36    169.75 o 
  -3   8   3      132.00      249.55     65.12 o 
  -2   8   3      564.06      682.76     74.94 o 
  -1   8   3     5988.33     6026.84    159.46 o 
   0   8   3    12607.30    12786.75    205.60 o 
   1   8   3     1870.93     1901.72    123.40 o 
   2   8   3     7294.30     7000.04    190.83 o 
   3   8   3      657.75      665.51     69.30 o 
   4   8   3       25.87      276.87     57.76 o 
   5   8   3       52.05       58.28     44.07 o 
   6   8   3    13516.76    12986.93    287.79 o 
   7   8   3      644.43      794.64    107.75 o 
   8   8   3    12020.39    12420.55    388.34 o 
   9   8   3      237.51      275.37    112.56 o 
  10   8   3     1050.11     1086.19    172.17 o 
  11   8   3        7.92      170.94    148.54 o 
 -10   9   3     4926.31     5283.63    401.17 o 
  -9   9   3      741.61     1236.01    300.15 o 
  -8   9   3     4642.22     4269.92    358.54 o 
  -7   9   3      118.26      223.68    151.00 o 
  -6   9   3      125.93      485.08    129.72 o 
  -5   9   3      556.76      470.58     98.05 o 
  -4   9   3    10953.80    11282.62    306.39 o 
  -3   9   3      709.43      595.57     90.39 o 
  -2   9   3    24876.57    24610.96    437.74 o 
  -1   9   3     2892.91     2969.78    133.72 o 
   0   9   3      967.61     1128.87    148.25 o 
   1   9   3       34.76      151.05     59.08 o 
   2   9   3     1438.30     1372.20     94.17 o 
   3   9   3     1313.59     1396.25    100.69 o 
   4   9   3     6788.04     6746.34    189.65 o 
   5   9   3      372.54      425.67     93.60 o 
   6   9   3     4082.08     3944.60    179.77 o 
   7   9   3       32.33      105.94    117.31 o 
   8   9   3        0.31      555.98    138.50 o 
   9   9   3      296.41      369.62    163.81 o 
  10   9   3     4492.70     4589.75    344.21 o 
  -9  10   3      227.62      903.74    240.30 o 
  -8  10   3     1038.58     1394.60    319.08 o 
  -7  10   3     2955.56     2863.66    301.11 o 
  -6  10   3     4743.42     4591.18    233.89 o 
  -5  10   3     3945.50     4020.91    228.57 o 
  -4  10   3      164.99      351.04    142.04 o 
  -3  10   3      175.05      217.80     72.76 o 
  -2  10   3     1421.61     1305.80    135.68 o 
  -1  10   3     1819.24     1874.44    131.87 o 
   0  10   3     5277.23     5267.16    183.15 o 
   1  10   3     6316.36     6464.39    199.91 o 
   2  10   3      727.01      568.48     88.72 o 
   3  10   3     3799.44     3697.40    165.28 o 
   4  10   3       79.34      166.07     73.55 o 
   5  10   3      783.23      994.42    111.42 o 
   6  10   3     1149.70     1447.60    218.93 o 
   7  10   3     2710.66     2580.97    172.25 o 
   8  10   3     1622.16     1852.78    207.51 o 
   9  10   3     1829.07     2479.44    319.84 o 
  -8  11   3       74.58      373.37    189.00 o 
  -7  11   3      769.29      895.55    227.18 o 
  -6  11   3      163.17      552.25    189.46 o 
  -5  11   3     1036.50     1291.58    185.04 o 
  -4  11   3      137.93      314.79    135.26 o 
  -3  11   3     4718.39     4827.87    253.45 o 
  -2  11   3     2546.49     2239.83    156.61 o 
  -1  11   3     5985.44     5790.63    219.52 o 
   0  11   3      289.43      644.41    157.55 o 
   1  11   3       26.74      249.40     69.38 o 
   2  11   3        2.18      109.87    100.29 o 
   3  11   3     3373.28     3529.10    178.87 o 
   4  11   3        3.55      313.19    106.68 o 
   5  11   3     4775.88     4804.24    290.89 o 
   6  11   3       53.66      457.52    366.07 o 
   7  11   3      465.86      869.51    201.25 o 
  -6  12   3      657.19      925.47    168.56 o 
  -5  12   3     3833.93     4007.32    402.96 o 
  -4  12   3      283.78      500.48    264.71 o 
  -3  12   3      147.74      315.04    143.56 o 
  -2  12   3     1408.29     1520.25    171.20 o 
  -1  12   3     3805.14     3786.48    249.96 o 
   0  12   3      756.06     1071.10    186.82 o 
   1  12   3     3727.50     3682.34    260.51 o 
   2  12   3      437.42      371.46    121.52 o 
   3  12   3     2408.12     2366.05    247.46 o 
   4  12   3        0.23      111.54    112.90 o 
   5  12   3       73.36      219.28    271.34 o 
  -2  13   3     2966.48     2551.66    241.05 o 
  -1  13   3     1847.76     1777.90    229.11 o 
   0  13   3      261.78      580.31    167.46 o 
   1  13   3        0.03      578.63    162.84 o 
 -14   0   4     2713.78     2835.40    502.97 o 
 -12   0   4      640.92      637.32    309.13 o 
 -10   0   4    10082.13    10272.76    593.68 o 
  -8   0   4    28088.56    26083.54    878.57 o 
  -6   0   4    41164.42    41009.14   1074.99 o 
  -4   0   4      656.18      564.72     92.89 o 
  -2   0   4     3255.31     3354.67     72.04 o 
   0   0   4   137794.22   129616.28    616.43 o 
   2   0   4     1190.05     1234.49     45.47 o 
   4   0   4    21069.56    20021.64    391.42 o 
   6   0   4    25330.61    22428.72   1359.20 o 
   8   0   4     3129.97     3118.01    252.03 o 
  10   0   4      511.42      644.11    206.57 o 
  12   0   4    12190.21    12269.70    828.96 o 
 -14   1   4      323.92      778.44    295.60 o 
 -13   1   4      453.91      977.06    251.46 o 
 -12   1   4     7223.81     6734.62    721.03 o 
 -11   1   4     3719.41     3179.13    288.27 o 
 -10   1   4     3334.73     3296.21    431.54 o 
  -9   1   4     2842.30     2691.09    201.48 o 
  -8   1   4      847.78      967.20    151.75 o 
  -7   1   4     3241.35     3125.31    184.96 o 
  -6   1   4    17555.00    16980.50   1185.94 o 
  -5   1   4    17745.41    18025.75    744.41 o 
  -4   1   4    27520.21    27412.99    889.62 o 
  -3   1   4     9760.44    10110.56    174.82 o 
  -2   1   4      926.97     1069.10     57.03 o 
  -1   1   4    12710.97    12424.25    209.33 o 
   0   1   4    19950.88    19707.38    255.17 o 
   1   1   4      347.72      360.32     15.66 o 
   2   1   4    25321.46    23940.31    197.51 o 
   3   1   4     1296.89     1293.91     38.94 o 
   4   1   4      927.36      864.71     51.91 o 
   5   1   4     1110.95     1132.55     54.07 o 
   6   1   4     5121.38     5352.30    114.26 o 
   7   1   4     2245.93     2118.81     74.95 o 
   8   1   4    12337.23    11030.78    637.45 o 
   9   1   4     8141.26     7915.45    359.85 o 
  10   1   4    16880.24    16725.85    555.84 o 
  11   1   4     1225.60     1595.72    393.50 o 
  12   1   4      490.60      911.69    239.54 o 
  13   1   4        4.92      455.54    468.03 o 
 -14   2   4      528.71      808.63    193.58 o 
 -13   2   4     3400.40     3320.63    273.52 o 
 -12   2   4        9.08      235.38    263.35 o 
 -11   2   4     2418.50     2322.60    266.12 o 
 -10   2   4     3732.23     3553.84    288.94 o 
  -9   2   4    13675.73    14443.63    487.37 o 
  -8   2   4     4640.50     4777.18    401.18 o 
  -7   2   4    37593.89    38662.20   1597.30 o 
  -6   2   4      882.63     1280.19     88.12 o 
  -5   2   4      136.10      192.02     37.84 o 
  -4   2   4     1309.14     1414.34     42.86 o 
  -3   2   4    49358.36    49796.20    650.16 o 
  -2   2   4       60.07      111.12     21.61 o 
  -1   2   4    26366.52    26730.23    285.52 o 
   0   2   4    76038.89    73278.30    374.52 o 
   1   2   4    10470.38    10241.92    151.20 o 
   2   2   4       69.43      129.10     27.70 o 
   3   2   4     1611.80     1540.75     45.29 o 
   4   2   4    12673.48    12346.10    255.65 o 
   5   2   4    37273.91    37180.91    837.14 o 
   6   2   4     4941.01     4815.58    121.31 o 
   7   2   4    10218.93    10020.90    288.85 o 
   8   2   4     4047.15     4123.56    264.09 o 
   9   2   4      776.61      940.14    109.51 o 
  10   2   4      178.09      251.19    134.16 o 
  11   2   4     7122.51     7036.33    396.91 o 
  12   2   4     1030.35     1246.88    255.66 o 
  13   2   4     5338.42     4916.77    468.04 o 
 -14   3   4      122.59      563.17    178.26 o 
 -13   3   4     5547.65     5166.44    358.13 o 
 -12   3   4      334.47      501.87    141.84 o 
 -11   3   4    14621.47    14655.29    465.66 o 
 -10   3   4      101.22      108.69     85.79 o 
  -9   3   4      866.57      954.92    117.57 o 
  -8   3   4      946.58     1242.09    123.52 o 
  -7   3   4     4152.07     4289.10    158.75 o 
  -6   3   4       80.82      196.24     88.12 o 
  -5   3   4    47039.13    47643.44    642.13 o 
  -4   3   4      708.55      807.80     69.99 o 
  -3   3   4    34356.37    34176.50    316.36 o 
  -2   3   4      210.10      207.00     13.85 o 
  -1   3   4      368.31      403.98     25.86 o 
   0   3   4     2104.48     2261.21     43.51 o 
   1   3   4    56717.97    57322.64    339.53 o 
   2   3   4    12985.56    13358.99    128.54 o 
   3   3   4    36532.37    36807.09    316.23 o 
   4   3   4     3377.61     3572.59     81.19 o 
   5   3   4     2267.82     2087.47     71.51 o 
   6   3   4      508.50      616.60    166.54 o 
   7   3   4     1471.66     1439.08    122.00 o 
   8   3   4      398.06      696.97    140.08 o 
   9   3   4    11051.42    11832.27    540.10 o 
  10   3   4      254.56      226.35    121.19 o 
  11   3   4     4712.39     4583.35    358.22 o 
  12   3   4      460.33      933.53    310.35 o 
  13   3   4        4.59       26.78    129.79 o 
 -13   4   4      376.31      571.35    170.35 o 
 -12   4   4       34.10      482.76    157.97 o 
 -11   4   4     2122.83     2044.43    203.39 o 
 -10   4   4      577.82      728.07    125.86 o 
  -9   4   4     4967.60     4866.76    235.42 o 
  -8   4   4     7964.43     8034.84    275.17 o 
  -7   4   4     5276.44     5290.54    192.29 o 
  -6   4   4     1030.56     1211.37     87.38 o 
  -5   4   4     1724.91     1834.85     86.14 o 
  -4   4   4     4041.39     4203.62    130.56 o 
  -3   4   4     3068.93     2773.28    143.62 o 
  -2   4   4    19504.81    19923.60    249.06 o 
  -1   4   4    65769.99    66624.98    558.12 o 
   0   4   4    21481.52    21233.16    224.58 o 
   1   4   4     8241.48     8500.52    134.49 o 
   2   4   4       62.71      105.66     24.62 o 
   3   4   4      260.67      357.82     62.45 o 
   4   4   4      642.89      611.90     44.15 o 
   5   4   4    13288.55    13604.58    249.74 o 
   6   4   4     7106.95     7301.40    195.00 o 
   7   4   4    11272.84    11401.23    277.46 o 
   8   4   4     2192.32     2141.74    136.15 o 
   9   4   4     3522.64     3433.85    198.14 o 
  10   4   4     2598.53     2647.71    220.32 o 
  11   4   4      597.63     1129.69    203.51 o 
  12   4   4     1139.79     1376.18    210.52 o 
  13   4   4     2349.01     2507.82    268.65 o 
 -13   5   4      812.08      827.61    207.28 o 
 -12   5   4     8565.73     8246.60    437.34 o 
 -11   5   4     1243.16     1502.24    262.07 o 
 -10   5   4     8332.80     8548.75    560.73 o 
  -9   5   4      117.96      196.74    138.02 o 
  -8   5   4       12.28      123.57     80.95 o 
  -7   5   4      349.97      399.86     79.77 o 
  -6   5   4     7297.33     7498.58    203.14 o 
  -5   5   4     6648.57     6526.22    153.16 o 
  -4   5   4    22414.15    21765.46    274.96 o 
  -3   5   4     6804.48     6733.64    199.82 o 
  -2   5   4     4073.79     3753.96    133.43 o 
  -1   5   4     1341.01     1342.36     36.60 o 
   0   5   4    12864.43    13045.99    181.57 o 
   1   5   4       23.59      104.23     41.14 o 
   2   5   4    83440.80    88116.65    972.04 o 
   3   5   4     2907.55     3045.16    120.26 o 
   4   5   4    23176.12    23386.67    296.93 o 
   5   5   4      371.41      450.30     76.16 o 
   6   5   4     2282.47     2291.60     93.88 o 
   7   5   4     2469.12     2651.03    148.30 o 
   8   5   4     5433.93     5830.03    248.77 o 
   9   5   4      552.88      714.38    118.76 o 
  10   5   4     8996.50     9104.33    386.07 o 
  11   5   4      268.94      572.41    151.79 o 
  12   5   4     1199.62     1285.11    233.65 o 
 -13   6   4        1.61      286.68    181.06 o 
 -12   6   4       34.64      381.07    238.41 o 
 -11   6   4      163.91      286.80    134.57 o 
 -10   6   4     8288.25     8210.91    337.33 o 
  -9   6   4       13.43      218.18    147.87 o 
  -8   6   4     5030.70     5176.35    217.59 o 
  -7   6   4       26.69      109.52    142.29 o 
  -6   6   4     4159.63     3902.70    149.74 o 
  -5   6   4       19.58       16.28     29.61 o 
  -4   6   4      216.09      225.61     30.49 o 
  -3   6   4     1093.92      953.35     88.85 o 
  -2   6   4    27423.79    28391.56    379.46 o 
  -1   6   4     2404.30     2387.39     81.68 o 
   0   6   4    33404.32    34248.33    406.67 o 
   1   6   4      276.23      242.71     44.43 o 
   2   6   4     2973.56     3054.26     84.67 o 
   3   6   4     1447.49     1432.41     91.29 o 
   4   6   4     8295.84     8157.06    158.81 o 
   5   6   4      308.92      345.28     65.80 o 
   6   6   4    14357.78    14603.95    269.53 o 
   7   6   4      125.26      262.17     89.10 o 
   8   6   4     3271.21     3596.20    181.68 o 
   9   6   4      323.43      313.59    107.67 o 
  10   6   4       11.29      166.38    106.64 o 
  11   6   4      183.39      567.47    223.14 o 
  12   6   4     4195.95     4219.29    364.76 o 
 -12   7   4     2861.27     3183.20    301.28 o 
 -11   7   4     4033.68     4180.11    268.04 o 
 -10   7   4     2136.79     2006.93    198.63 o 
  -9   7   4      541.32      848.44    145.32 o 
  -8   7   4      131.94      352.32    200.05 o 
  -7   7   4     5209.80     5073.08    199.62 o 
  -6   7   4     6798.16     6252.15    209.08 o 
  -5   7   4     6264.67     5944.97    151.09 o 
  -4   7   4     2585.78     2635.68    127.73 o 
  -3   7   4     4424.91     4598.93    279.22 o 
  -2   7   4     2932.16     3089.54    110.72 o 
  -1   7   4      968.82     1002.08     79.50 o 
   0   7   4     7128.43     7309.58    157.80 o 
   1   7   4     4245.72     4074.82    107.22 o 
   2   7   4     7044.65     7261.02    143.92 o 
   3   7   4     7271.77     7064.06    201.48 o 
   4   7   4     5074.04     4894.56    135.30 o 
   5   7   4      294.52      387.23     61.48 o 
   6   7   4      398.09      356.71     67.47 o 
   7   7   4     1148.15     1264.10    109.98 o 
   8   7   4     4226.31     4254.12    219.75 o 
   9   7   4     4864.52     5039.65    709.77 o 
  10   7   4     2935.25     2814.57    237.23 o 
  11   7   4      361.26      677.51    171.18 o 
 -11   8   4      720.92      680.26    260.71 o 
 -10   8   4        4.62      335.55    156.57 o 
  -9   8   4     5240.91     5180.83    240.59 o 
  -8   8   4      224.41      285.62    149.57 o 
  -7   8   4     7423.30     8113.63    393.01 o 
  -6   8   4       10.25       37.77     76.66 o 
  -5   8   4        3.70       96.64     63.97 o 
  -4   8   4      126.21      219.10     67.43 o 
  -3   8   4     2992.36     3183.18    135.39 o 
  -2   8   4      204.72      380.39     82.32 o 
  -1   8   4    12689.91    13135.26    260.45 o 
   0   8   4       22.56      268.42     60.10 o 
   1   8   4     2318.56     2376.15     88.82 o 
   2   8   4      142.67      295.60     72.90 o 
   3   8   4     2559.86     2648.21    102.41 o 
   4   8   4      282.77      369.50     83.49 o 
   5   8   4     8705.83     8656.74    207.23 o 
   6   8   4      510.10      629.98    139.24 o 
   7   8   4     8422.58     8418.75    252.09 o 
   8   8   4     1017.59     1253.88    166.51 o 
   9   8   4       56.59      371.57    196.12 o 
  10   8   4      129.84      457.40    197.01 o 
 -10   9   4      221.84      464.58    299.94 o 
  -9   9   4     1003.47     1403.27    315.51 o 
  -8   9   4      283.84      669.32    189.98 o 
  -7   9   4     2962.41     2945.20    260.14 o 
  -6   9   4       53.88      172.64    117.04 o 
  -5   9   4    13093.69    12942.23    610.47 o 
  -4   9   4     3119.97     3025.37    221.34 o 
  -3   9   4    10350.07    10302.16    275.83 o 
  -2   9   4      466.39      598.91     84.07 o 
  -1   9   4      193.69      328.47     92.15 o 
   0   9   4        5.17       -8.72     32.72 o 
   1   9   4     9041.21     9098.47    234.48 o 
   2   9   4     3056.40     2911.52    134.55 o 
   3   9   4    12241.17    11848.82    246.99 o 
   4   9   4     1285.41     1276.58    101.31 o 
   5   9   4     1460.07     1374.67     97.50 o 
   6   9   4      214.16      345.73    135.68 o 
   7   9   4      999.24     1037.61    117.84 o 
   8   9   4      658.05      798.55    140.35 o 
   9   9   4     6549.95     6112.79    353.30 o 
  10   9   4      259.95      475.47    171.98 o 
  -9  10   4     2608.74     3228.01    383.47 o 
  -8  10   4     3934.70     3735.74    327.23 o 
  -7  10   4     1289.11     1292.48    210.94 o 
  -6  10   4     1493.07     1857.56    650.35 o 
  -5  10   4       63.33      176.47     84.95 o 
  -4  10   4       63.37      123.69     79.23 o 
  -3  10   4      211.82      390.94    129.06 o 
  -2  10   4     3173.99     3120.89    158.75 o 
  -1  10   4     6963.86     7110.90    229.31 o 
   0  10   4     2119.86     2174.80    162.60 o 
   1  10   4      472.80      527.68     79.34 o 
   2  10   4      345.65      283.80     78.76 o 
   3  10   4      776.77      890.94    101.87 o 
   4  10   4     1219.23     1190.36    118.04 o 
   5  10   4     4205.81     4138.38    169.11 o 
   6  10   4     3212.28     2962.39    165.48 o 
   7  10   4     1472.11     1612.31    138.79 o 
   8  10   4      327.71      557.26    191.11 o 
  -8  11   4      480.91      607.80    249.52 o 
  -7  11   4       42.10      352.82    207.17 o 
  -6  11   4     3081.25     3522.75    364.50 o 
  -5  11   4      164.25      382.96    222.16 o 
  -4  11   4     4351.36     4141.70    225.99 o 
  -3  11   4      609.07      826.34    184.15 o 
  -2  11   4      991.14      940.97    187.99 o 
  -1  11   4      287.53      460.60     96.49 o 
   0  11   4     2061.59     2200.00    148.58 o 
   1  11   4      144.61      175.20     80.73 o 
   2  11   4     6863.43     6755.68    225.33 o 
   3  11   4      284.93      501.43    103.09 o 
   4  11   4     4977.92     4730.71    213.08 o 
   5  11   4       52.21      409.76    138.41 o 
   6  11   4      245.78      614.20    337.02 o 
   7  11   4       12.01        6.24    105.95 o 
  -5  12   4        1.40      668.54    230.49 o 
  -4  12   4      575.90      731.54    155.94 o 
  -3  12   4      791.70     1188.71    184.56 o 
  -2  12   4     3668.38     3773.07    275.81 o 
  -1  12   4     1076.60     1053.39    138.24 o 
   0  12   4     2844.40     2825.10    176.20 o 
   1  12   4        4.05      450.14    132.85 o 
   2  12   4      277.71      335.64    145.17 o 
   3  12   4      102.27      297.62    132.70 o 
   4  12   4     1689.97     1848.91    217.27 o 
   5  12   4      630.76      507.36    223.00 o 
  -1  13   4       73.46      494.26    174.84 o 
   0  13   4      945.70     1305.23    226.39 o 
   1  13   4     1854.39     1506.34    243.52 o 
 -13   0   5       50.91      448.86    260.27 o 
 -11   0   5     6102.96     5969.74    493.25 o 
  -9   0   5    12053.91    11904.40    578.08 o 
  -7   0   5       63.64      281.84    119.61 o 
  -5   0   5    23784.12    26326.62    724.02 o 
  -3   0   5     2365.22     2545.48     86.14 o 
  -1   0   5    21605.39    21736.36    177.74 o 
   1   0   5      904.02      940.92     54.65 o 
   3   0   5    45110.78    43683.52    522.21 o 
   5   0   5    28519.03    27271.04   1063.57 o 
   7   0   5       23.81      259.36     64.45 o 
   9   0   5     8151.03     8666.45    481.19 o 
  11   0   5    19884.87    18629.21    934.79 o 
  13   0   5     3348.98     3197.31    503.09 o 
 -14   1   5     1932.00     2104.85    314.12 o 
 -13   1   5     8275.98     7650.86    497.04 o 
 -12   1   5     2235.38     2454.95    267.55 o 
 -11   1   5      523.55      450.68    151.52 o 
 -10   1   5       97.45      591.84    141.18 o 
  -9   1   5     4445.09     4871.92    692.33 o 
  -8   1   5     7526.89     7896.72    529.21 o 
  -7   1   5    22788.06    22159.72   2718.64 o 
  -6   1   5    30527.09    33008.55   3924.84 o 
  -5   1   5     3423.58     3326.29    190.11 o 
  -4   1   5     1889.11     1913.48     58.78 o 
  -3   1   5       50.13       86.33     49.75 o 
  -2   1   5     5846.71     6047.29     65.67 o 
  -1   1   5     6440.34     6478.35     87.13 o 
   0   1   5     8982.58     8855.43     78.37 o 
   1   1   5    15059.25    15326.43    270.94 o 
   2   1   5      297.20      322.87     20.97 o 
   3   1   5    26305.67    26208.91    386.24 o 
   4   1   5     2146.72     2243.17    106.59 o 
   5   1   5    16323.89    16345.22    219.11 o 
   6   1   5     3907.08     3893.02    103.99 o 
   7   1   5    12929.12    11983.88    219.81 o 
   8   1   5     3540.99     3242.10    140.72 o 
   9   1   5     3951.57     3690.96    161.71 o 
  10   1   5       48.83      -17.15     73.77 o 
  11   1   5      301.91      548.98    164.91 o 
  12   1   5     2447.00     2859.93    409.04 o 
  13   1   5     2032.24     1962.56    314.02 o 
 -14   2   5       54.15      110.51    142.49 o 
 -13   2   5        5.92       59.40    115.17 o 
 -12   2   5     3267.45     3440.06    275.09 o 
 -11   2   5     2044.41     2287.62    280.58 o 
 -10   2   5    12851.82    12859.04    616.62 o 
  -9   2   5     1460.66     1576.40    136.45 o 
  -8   2   5    11746.30    11614.60    645.84 o 
  -7   2   5     2149.34     2357.51    149.70 o 
  -6   2   5     7244.50     7577.16    256.37 o 
  -5   2   5      323.81      280.87     32.90 o 
  -4   2   5    50950.59    51787.69    442.18 o 
  -3   2   5     1109.87     1122.50     34.65 o 
  -2   2   5    15408.55    14880.22    280.94 o 
  -1   2   5     1847.74     1827.02     67.31 o 
   0   2   5     4743.90     4769.19     97.57 o 
   1   2   5     3398.75     3328.36     78.79 o 
   2   2   5    12805.62    12358.51    138.20 o 
   3   2   5     6799.64     6709.58    102.39 o 
   4   2   5    55580.40    56213.82    937.89 o 
   5   2   5      255.77      265.06     51.17 o 
   6   2   5    11372.13    11033.33    209.88 o 
   7   2   5      188.77      326.50     51.00 o 
   8   2   5       15.97      305.86    192.25 o 
   9   2   5       16.26      206.23     89.94 o 
  10   2   5    18737.07    18745.96    602.54 o 
  11   2   5     4185.88     4245.48    340.00 o 
  12   2   5     5300.77     5440.85    442.39 o 
  13   2   5     1571.83     1973.07    344.75 o 
 -14   3   5     7602.63     7432.58    424.29 o 
 -13   3   5       51.36      332.46    148.05 o 
 -12   3   5     5852.05     5879.51    306.60 o 
 -11   3   5       46.46      333.26    145.19 o 
 -10   3   5     3050.35     2996.35    272.15 o 
  -9   3   5     1210.18     1571.65    147.92 o 
  -8   3   5    11194.26    10933.91    766.61 o 
  -7   3   5      227.41      516.34     86.52 o 
  -6   3   5    27910.56    28549.73    459.73 o 
  -5   3   5     1129.51     1178.51     49.33 o 
  -4   3   5      385.02      532.52     39.83 o 
  -3   3   5        2.89       39.21     40.59 o 
  -2   3   5    23611.75    23501.77    312.40 o 
  -1   3   5     6706.79     6995.74     90.26 o 
   0   3   5    76778.52    77634.29    610.34 o 
   1   3   5     6431.78     6476.24    120.92 o 
   2   3   5    17273.09    16686.18    207.24 o 
   3   3   5      812.00      889.68     36.59 o 
   4   3   5       52.31      224.49     68.67 o 
   5   3   5     3401.85     3723.63    110.62 o 
   6   3   5    19120.43    18458.80    411.07 o 
   7   3   5      886.87      989.53    116.49 o 
   8   3   5    14837.56    15218.97    434.52 o 
   9   3   5      966.27      917.93    177.37 o 
  10   3   5     1650.49     1780.55    189.63 o 
  11   3   5       34.96       37.11    102.40 o 
  12   3   5     1302.02     1637.60    323.38 o 
  13   3   5      401.67      759.22    247.01 o 
 -13   4   5       21.55       14.78     92.72 o 
 -12   4   5     3575.26     3215.85    255.05 o 
 -11   4   5     2671.20     2731.00    233.00 o 
 -10   4   5    12833.52    12282.73    941.88 o 
  -9   4   5     1077.85     1342.16    161.86 o 
  -8   4   5     3011.82     3131.54    203.33 o 
  -7   4   5       90.12      151.14     66.63 o 
  -6   4   5     2734.80     2773.26    163.14 o 
  -5   4   5     2728.51     2772.87    132.29 o 
  -4   4   5    16755.59    16199.18    233.99 o 
  -3   4   5    22057.01    22438.75    771.88 o 
  -2   4   5    36286.55    36854.74    379.42 o 
  -1   4   5     1090.81     1059.92     42.85 o 
   0   4   5       20.40       53.89     15.68 o 
   1   4   5     2342.80     2454.03     91.78 o 
   2   4   5    14337.75    14354.14    152.93 o 
   3   4   5    22164.64    23079.65    275.00 o 
   4   4   5    36229.49    37633.16    451.58 o 
   5   4   5    18923.10    19521.15    272.16 o 
   6   4   5     3605.08     3545.80    117.03 o 
   7   4   5      584.27      679.88     85.36 o 
   8   4   5      923.20      910.55    108.46 o 
   9   4   5     1229.24     1571.24    165.52 o 
  10   4   5     4664.47     4637.58    257.97 o 
  11   4   5     1962.28     2113.13    230.09 o 
  12   4   5     2000.98     2118.51    263.24 o 
  13   4   5      753.11     1401.99    273.39 o 
 -13   5   5     5278.19     4858.45    334.62 o 
 -12   5   5      487.16      608.62    170.60 o 
 -11   5   5      856.56     1033.00    164.86 o 
 -10   5   5      125.45      257.73    100.73 o 
  -9   5   5     1640.39     1816.83    154.05 o 
  -8   5   5      781.63     1044.08    126.09 o 
  -7   5   5    16120.93    16766.38    362.55 o 
  -6   5   5     1091.46     1139.03     86.52 o 
  -5   5   5     5388.43     5193.11    138.75 o 
  -4   5   5      112.14      112.00     25.93 o 
  -3   5   5     2022.64     1984.02    108.29 o 
  -2   5   5     2755.16     2989.87    102.08 o 
  -1   5   5    24768.32    24680.60    297.38 o 
   0   5   5     9017.88     9326.35    101.71 o 
   1   5   5    41490.24    41948.83    340.64 o 
   2   5   5     4234.23     4171.66     84.46 o 
   3   5   5     3264.50     3201.89     94.13 o 
   4   5   5     4091.62     4273.87    104.06 o 
   5   5   5     9124.12     9190.38    178.96 o 
   6   5   5       22.23       55.02     42.28 o 
   7   5   5    16064.63    16768.52    609.30 o 
   8   5   5      313.16      530.05     98.81 o 
   9   5   5    10274.90    10132.14    354.65 o 
  10   5   5      600.62      751.81    161.15 o 
  11   5   5       99.00      229.02    161.30 o 
  12   5   5       67.32      520.83    180.84 o 
 -12   6   5      186.38      361.56    146.89 o 
 -11   6   5     5697.62     5974.02    338.01 o 
 -10   6   5      985.85     1011.15    143.05 o 
  -9   6   5     4219.39     4624.42    223.44 o 
  -8   6   5      961.84     1158.47    152.14 o 
  -7   6   5      189.62      379.38     84.16 o 
  -6   6   5       87.67      163.97     72.31 o 
  -5   6   5    10300.94    10108.45    240.13 o 
  -4   6   5     1335.50     1224.33     78.21 o 
  -3   6   5    17736.14    17983.20    378.21 o 
  -2   6   5      275.17      389.72     58.91 o 
  -1   6   5    13345.67    13395.54    217.72 o 
   0   6   5       11.93       83.13     48.16 o 
   1   6   5     1145.29     1148.01     60.31 o 
   2   6   5      949.61     1036.03     83.69 o 
   3   6   5    21926.76    22108.07    277.03 o 
   4   6   5      122.98      191.56     76.31 o 
   5   6   5    12871.84    12638.04    226.75 o 
   6   6   5        9.94      234.03     85.00 o 
   7   6   5       53.21      161.26     64.14 o 
   8   6   5       39.37      249.97    125.33 o 
   9   6   5     3479.63     3691.60    218.91 o 
  10   6   5        9.25      607.72    151.35 o 
  11   6   5     3677.38     3620.57    295.39 o 
  12   6   5       74.54      348.32    164.31 o 
 -12   7   5      683.10      903.76    210.09 o 
 -11   7   5      673.04      905.75    172.32 o 
 -10   7   5       48.78      201.53    120.76 o 
  -9   7   5     1174.39     1185.68    152.98 o 
  -8   7   5     5124.17     4749.40    219.93 o 
  -7   7   5    10525.03     9822.57    284.92 o 
  -6   7   5     9822.88     9083.15    480.78 o 
  -5   7   5     3378.97     3159.99    187.49 o 
  -4   7   5      793.29      819.61     83.89 o 
  -3   7   5      104.20      170.94     51.03 o 
  -2   7   5     4037.66     3968.74    130.09 o 
  -1   7   5     7065.57     6958.90    165.00 o 
   0   7   5     4649.41     4804.98    131.61 o 
   1   7   5    12357.40    12369.04    180.90 o 
   2   7   5     4090.62     4233.89    107.61 o 
   3   7   5     1023.69     1023.70     64.29 o 
   4   7   5     1394.78     1385.36     74.63 o 
   5   7   5     2489.97     2433.85    115.84 o 
   6   7   5     7509.40     7456.14    195.26 o 
   7   7   5     5628.91     5662.29    196.91 o 
   8   7   5     4325.86     4507.83    220.12 o 
   9   7   5      778.27     1138.33    165.50 o 
  10   7   5     1633.30     1595.12    253.45 o 
  11   7   5       65.42      543.30    154.00 o 
 -11   8   5       69.22      361.67    245.29 o 
 -10   8   5     6654.57     7014.47    460.70 o 
  -9   8   5     1046.83     1060.07    219.08 o 
  -8   8   5     4456.75     4492.14    306.05 o 
  -7   8   5      201.83      487.29    147.35 o 
  -6   8   5     1640.03     1654.91    219.04 o 
  -5   8   5     1550.80     1758.56    202.99 o 
  -4   8   5    14843.10    15857.77    365.01 o 
  -3   8   5       21.71       68.83     62.69 o 
  -2   8   5    14117.05    14828.79    288.91 o 
  -1   8   5       47.18      278.56     89.03 o 
   0   8   5       29.47      123.82     63.69 o 
   1   8   5      217.44      435.93    133.14 o 
   2   8   5     6961.92     7027.53    155.61 o 
   3   8   5      473.41      593.00     63.02 o 
   4   8   5     8435.72     8323.91    254.81 o 
   5   8   5     1046.28      915.30    111.83 o 
   6   8   5     1563.03     1543.44    118.58 o 
   7   8   5       22.68       85.32     85.48 o 
   8   8   5      810.12     1164.37    158.79 o 
   9   8   5      551.21      634.16    138.81 o 
  10   8   5     6433.41     6213.10    337.88 o 
 -10   9   5        1.62      330.43    194.91 o 
  -9   9   5       15.22      291.75    171.17 o 
  -8   9   5     7656.48     7501.19    412.10 o 
  -7   9   5      474.04      561.11    161.99 o 
  -6   9   5    11508.08    11603.29    483.40 o 
  -5   9   5     1049.89      864.88    113.37 o 
  -4   9   5      698.25      719.96    107.69 o 
  -3   9   5      189.75      509.12    103.63 o 
  -2   9   5     2566.19     2659.75    136.71 o 
  -1   9   5       33.01      190.61     81.18 o 
   0   9   5     8932.95     9040.59    261.85 o 
   1   9   5     3839.01     3543.89    146.59 o 
   2   9   5     6290.37     6248.52    196.09 o 
   3   9   5       64.52      179.38     68.57 o 
   4   9   5      128.35      275.88     66.20 o 
   5   9   5       82.70      134.83     53.00 o 
   6   9   5     9001.79     8979.73    250.55 o 
   7   9   5     1832.26     1622.75    132.86 o 
   8   9   5     6148.36     6326.95    247.57 o 
   9   9   5      237.36      793.59    284.30 o 
  -9  10   5     1954.64     2199.25    512.11 o 
  -8  10   5      989.81     1389.30    304.93 o 
  -7  10   5        1.49      350.90    540.79 o 
  -6  10   5      171.25      457.63    154.02 o 
  -5  10   5      752.21      887.66    128.39 o 
  -4  10   5     1140.37     1143.99    125.54 o 
  -3  10   5     6434.15     6410.19    222.94 o 
  -2  10   5     3335.76     3495.20    166.08 o 
  -1  10   5     1718.53     1915.33    142.54 o 
   0  10   5      666.09      617.88    109.07 o 
   1  10   5       88.18      275.59     91.25 o 
   2  10   5     1146.84     1011.95    120.28 o 
   3  10   5     3248.74     3293.22    158.50 o 
   4  10   5     5092.73     4817.33    205.24 o 
   5  10   5     3243.44     3165.58    178.22 o 
   6  10   5     1484.64     1472.28    197.82 o 
   7  10   5      113.97      453.50    106.49 o 
   8  10   5      297.01      620.39    398.18 o 
  -7  11   5     5669.63     6113.40    839.02 o 
  -6  11   5      105.82      337.64    194.83 o 
  -5  11   5     2266.00     2305.76    180.42 o 
  -4  11   5        1.58       83.74     81.02 o 
  -3  11   5      232.08      489.87    117.89 o 
  -2  11   5       90.51      213.62    140.36 o 
  -1  11   5     6987.87     7164.02    254.91 o 
   0  11   5      109.84      243.42     72.02 o 
   1  11   5     3054.16     3121.10    173.48 o 
   2  11   5      298.25      477.47     96.75 o 
   3  11   5      211.92      374.43    179.18 o 
   4  11   5        0.74       52.94     62.65 o 
   5  11   5      571.34      772.42    162.29 o 
   6  11   5        7.13      226.99    260.52 o 
   7  11   5     3754.94     3599.69    410.24 o 
  -5  12   5     1889.38     1970.25    207.86 o 
  -4  12   5      761.36     1191.18    191.45 o 
  -3  12   5     5343.38     5673.58    291.01 o 
  -2  12   5      440.35      739.43    119.50 o 
  -1  12   5     2880.78     2803.96    196.35 o 
   0  12   5       73.26      232.23     93.65 o 
   1  12   5      432.77      689.94    122.58 o 
   2  12   5      546.21      858.49    167.34 o 
   3  12   5     5216.86     5337.77    467.88 o 
   4  12   5      466.30      466.10    214.52 o 
   5  12   5     3268.62     3845.62    494.24 o 
 -14   0   6     2818.86     2819.81    483.75 o 
 -12   0   6    11187.12    12800.00    875.06 o 
 -10   0   6     1902.97     1798.53    334.10 o 
  -8   0   6     1954.99     2107.61    237.20 o 
  -6   0   6    49414.39    54560.68   1302.44 o 
  -4   0   6    18962.03    19737.66    344.20 o 
  -2   0   6    15881.89    16756.39    289.24 o 
   0   0   6     1921.21     1923.08     40.00 o 
   2   0   6     7941.50     7680.74    106.13 o 
   4   0   6    16113.93    15446.67    282.91 o 
   6   0   6     2499.51     2466.74    124.09 o 
   8   0   6    18803.95    17649.48    425.86 o 
  10   0   6     2751.89     3063.21    332.05 o 
  12   0   6       61.67       39.82    156.50 o 
 -14   1   6     1687.70     2128.56    303.90 o 
 -13   1   6      113.27      475.72    308.24 o 
 -12   1   6      769.07      656.72    179.85 o 
 -11   1   6     1722.66     2040.83    249.51 o 
 -10   1   6     8837.80     9255.26    813.63 o 
  -9   1   6     4017.92     4703.47    316.25 o 
  -8   1   6    12627.35    12253.81    849.52 o 
  -7   1   6    11831.82    12532.91    649.81 o 
  -6   1   6     3772.69     3762.01    114.25 o 
  -5   1   6       96.89      201.47     35.57 o 
  -4   1   6     7531.70     7775.01    130.54 o 
  -3   1   6    32030.23    32861.55    344.01 o 
  -2   1   6    21595.98    21531.69    195.60 o 
  -1   1   6    81591.60    81587.67    440.32 o 
   0   1   6     7929.31     8391.65     82.54 o 
   1   1   6     2698.77     2786.13     46.50 o 
   2   1   6     1590.38     1592.81     37.75 o 
   3   1   6     1783.53     1697.22     45.58 o 
   4   1   6    35497.71    34630.81    413.40 o 
   5   1   6    15085.16    14307.79    215.16 o 
   6   1   6    17691.88    16411.78    247.99 o 
   7   1   6     4288.73     4180.55    124.81 o 
   8   1   6     2382.36     2205.44    110.02 o 
   9   1   6      558.93      594.58     95.72 o 
  10   1   6     1908.90     1949.83    221.61 o 
  11   1   6     5679.73     5663.05    380.21 o 
  12   1   6     3162.54     3478.76    386.93 o 
  13   1   6      857.03      989.78    255.09 o 
 -14   2   6      360.24      903.09    224.99 o 
 -13   2   6     4624.44     4555.17    316.14 o 
 -12   2   6     3604.44     3897.44    307.57 o 
 -11   2   6    13756.64    13898.91    905.81 o 
 -10   2   6      317.22      519.56    119.86 o 
  -9   2   6      971.64     1187.52    151.39 o 
  -8   2   6      505.71      796.52    105.63 o 
  -7   2   6     9896.27    10229.75    686.87 o 
  -6   2   6     9462.97     9564.36    280.32 o 
  -5   2   6    44157.91    42351.04    888.60 o 
  -4   2   6     7344.76     7319.75    178.68 o 
  -3   2   6    17060.47    16746.37    181.49 o 
  -2   2   6     1125.21     1235.86     74.82 o 
  -1   2   6    17515.46    17988.28    132.42 o 
   0   2   6      194.77      160.75     30.44 o 
   1   2   6    11579.08    11082.08    181.99 o 
   2   2   6      902.11      835.08     38.47 o 
   3   2   6    43107.50    42936.34    465.93 o 
   4   2   6       97.44      123.56     33.02 o 
   5   2   6     1062.84     1062.61     78.49 o 
   6   2   6     6419.42     6406.45    152.28 o 
   7   2   6     5802.20     5886.69    156.07 o 
   8   2   6     4191.33     3933.59    172.00 o 
   9   2   6    15374.93    15069.29    389.15 o 
  10   2   6     4062.17     4066.12    339.76 o 
  11   2   6     3559.60     3524.26    323.51 o 
  12   2   6        0.88        5.25     85.84 o 
  13   2   6      778.15      830.25    331.48 o 
 -14   3   6      751.54      909.26    216.45 o 
 -13   3   6      242.33      498.09    162.17 o 
 -12   3   6      196.24      494.15    144.41 o 
 -11   3   6     6376.05     6488.27    506.92 o 
 -10   3   6     2231.93     2368.10    246.26 o 
  -9   3   6    25936.13    25345.00   1524.48 o 
  -8   3   6       70.77      137.88     83.53 o 
  -7   3   6    17268.04    17166.21    818.77 o 
  -6   3   6     1042.53     1003.06     56.22 o 
  -5   3   6     5160.93     5328.20    106.13 o 
  -4   3   6     8755.88     9145.13    128.44 o 
  -3   3   6    77416.27    77508.38    602.29 o 
  -2   3   6      422.85      449.42     19.66 o 
  -1   3   6    30978.42    30021.69    387.35 o 
   0   3   6     1120.38     1108.69     21.02 o 
   1   3   6     1451.17     1402.16     43.21 o 
   2   3   6        0.26      107.07     27.96 o 
   3   3   6     6904.53     6869.16    115.71 o 
   4   3   6     2564.57     2680.16     90.62 o 
   5   3   6    29675.81    29111.81    419.54 o 
   6   3   6      729.49      625.74     82.59 o 
   7   3   6    12559.85    12364.46    350.96 o 
   8   3   6      346.47      330.98     96.24 o 
   9   3   6       27.56      162.55     99.22 o 
  10   3   6     1626.91     1803.99    187.36 o 
  11   3   6     7600.55     7482.47    443.51 o 
  12   3   6      447.87      958.23    231.26 o 
  13   3   6     5002.39     4820.27    532.82 o 
 -13   4   6     4108.49     3747.74    293.64 o 
 -12   4   6     2609.77     2537.29    251.05 o 
 -11   4   6     2325.89     2662.08    228.89 o 
 -10   4   6      203.90      252.91    102.24 o 
  -9   4   6     2177.01     2510.93    178.29 o 
  -8   4   6       48.31      405.82     96.61 o 
  -7   4   6     6136.10     5914.18    166.31 o 
  -6   4   6    11002.61    11073.66    199.16 o 
  -5   4   6    13090.58    12778.11    260.42 o 
  -4   4   6     1699.81     1636.30     57.20 o 
  -3   4   6    13634.99    13598.54    309.41 o 
  -2   4   6      789.75      713.53    101.85 o 
  -1   4   6     2198.96     2257.94     57.82 o 
   0   4   6     6638.70     6525.03    127.45 o 
   1   4   6    39668.77    39453.07    319.87 o 
   2   4   6    46376.30    46534.43    352.56 o 
   3   4   6    22156.46    22523.46    243.32 o 
   4   4   6     5215.90     4965.12     99.90 o 
   5   4   6      464.22      455.70     51.06 o 
   6   4   6     1174.29     1140.59    108.10 o 
   7   4   6     8596.45     8436.94    229.94 o 
   8   4   6      810.21      951.14    119.77 o 
   9   4   6    13530.62    13539.31    399.82 o 
  10   4   6     3216.05     3215.88    211.85 o 
  11   4   6     1489.35     1570.66    196.66 o 
  12   4   6      372.09      604.70    175.68 o 
 -13   5   6        0.97      637.87    179.43 o 
 -12   5   6        6.53      326.30    156.73 o 
 -11   5   6     1857.38     2047.17    293.47 o 
 -10   5   6     6233.88     6157.99    271.35 o 
  -9   5   6     1378.15     1351.83    150.82 o 
  -8   5   6     4731.91     5278.39    220.74 o 
  -7   5   6      791.18      806.25     93.92 o 
  -6   5   6     2576.47     2511.84    110.82 o 
  -5   5   6     3822.62     3800.16    109.83 o 
  -4   5   6      658.97      599.01     38.70 o 
  -3   5   6     5323.54     5202.52    158.53 o 
  -2   5   6    24331.91    24006.32    301.04 o 
  -1   5   6    16916.73    17284.28    229.82 o 
   0   5   6    20807.59    20528.29    247.34 o 
   1   5   6     1169.93     1222.09     35.52 o 
   2   5   6       35.05      102.37     32.92 o 
   3   5   6       36.94       93.20     41.66 o 
   4   5   6    13255.98    13579.04    195.65 o 
   5   5   6      854.64      826.63     61.82 o 
   6   5   6     9919.12    10110.31    233.32 o 
   7   5   6     3179.97     3093.33    150.39 o 
   8   5   6      530.53      589.25     98.85 o 
   9   5   6      688.29      882.70    147.32 o 
  10   5   6      875.74     1043.96    156.85 o 
  11   5   6      128.73      101.35    101.48 o 
  12   5   6     3900.03     3764.39    297.38 o 
 -12   6   6     5095.19     5271.51    360.65 o 
 -11   6   6      987.38     1184.74    180.54 o 
 -10   6   6     1511.18     1542.69    184.72 o 
  -9   6   6      144.53      341.06    104.65 o 
  -8   6   6     3225.33     3324.69    194.95 o 
  -7   6   6       23.78      242.92    114.93 o 
  -6   6   6    19395.49    18579.34    525.82 o 
  -5   6   6     1822.19     1864.05    120.83 o 
  -4   6   6    13330.39    13473.31    543.06 o 
  -3   6   6      536.77      644.11     66.67 o 
  -2   6   6      757.73      841.29    115.53 o 
  -1   6   6     7856.55     7964.73    159.79 o 
   0   6   6    20045.78    20337.91    284.42 o 
   1   6   6     3708.37     3554.07     68.88 o 
   2   6   6    20273.56    20075.82    230.47 o 
   3   6   6      126.53      182.00     49.42 o 
   4   6   6     9022.38     9183.54    165.54 o 
   5   6   6      298.48      467.22     78.45 o 
   6   6   6     1609.26     1676.91     98.34 o 
   7   6   6     3404.08     3599.02    148.62 o 
   8   6   6     8829.76     9217.77    446.85 o 
   9   6   6      625.47      660.53    126.56 o 
  10   6   6     4248.47     4565.03    267.55 o 
  11   6   6      158.83      492.02    169.29 o 
  12   6   6       60.16      858.78    433.45 o 
 -12   7   6       66.50       44.00    155.69 o 
 -11   7   6      718.84      769.25    171.62 o 
 -10   7   6     1529.83     1476.80    176.53 o 
  -9   7   6     4553.95     4470.39    232.79 o 
  -8   7   6     4794.96     4505.01    204.91 o 
  -7   7   6     5392.41     5018.37    189.40 o 
  -6   7   6      319.41      567.10    129.25 o 
  -5   7   6      234.99      384.17    102.69 o 
  -4   7   6     1673.88     1598.69    141.21 o 
  -3   7   6     8157.92     8270.22    203.12 o 
  -2   7   6     8983.43     8926.86    196.78 o 
  -1   7   6     9345.81     9553.65    198.30 o 
   0   7   6     1911.62     1779.63     82.80 o 
   1   7   6     3355.44     3326.37    107.77 o 
   2   7   6       49.82      143.17     66.56 o 
   3   7   6     1066.00     1167.70     61.18 o 
   4   7   6     2695.10     2647.83     98.57 o 
   5   7   6     2831.77     2758.83    130.15 o 
   6   7   6     5845.04     6179.87    180.99 o 
   7   7   6     1605.99     1765.51    122.12 o 
   8   7   6     1608.20     1633.95    147.85 o 
   9   7   6       86.86      347.18    146.56 o 
  10   7   6     2239.43     2696.10    259.91 o 
  11   7   6     1336.56     1359.24    294.46 o 
 -11   8   6     3002.81     3164.31    358.31 o 
 -10   8   6      257.74      507.07    321.69 o 
  -9   8   6      273.91      620.14    181.18 o 
  -8   8   6       12.03      181.36    251.61 o 
  -7   8   6     2506.37     2696.95    257.32 o 
  -6   8   6     2991.36     2855.26    235.20 o 
  -5   8   6    18795.29    18611.85    513.23 o 
  -4   8   6     1484.64     1531.36    116.31 o 
  -3   8   6     4601.87     4688.96    166.39 o 
  -2   8   6      798.81      864.38     87.86 o 
  -1   8   6     6745.57     7090.89    237.69 o 
   0   8   6      429.55      444.08     70.22 o 
   1   8   6    20871.67    20779.25    349.89 o 
   2   8   6      816.47      899.27     82.63 o 
   3   8   6     5276.63     5275.62    141.46 o 
   4   8   6     1053.18     1023.45    124.49 o 
   5   8   6      891.08      897.90     79.84 o 
   6   8   6      289.88      392.72     90.24 o 
   7   8   6     7649.79     7484.23    224.71 o 
   8   8   6      402.47      427.48     90.47 o 
   9   8   6     9065.46     9237.05    358.47 o 
  10   8   6       82.64      454.07    186.15 o 
 -10   9   6      444.47      653.52    211.34 o 
  -9   9   6     4935.39     5354.59    394.29 o 
  -8   9   6      294.06      639.95    208.08 o 
  -7   9   6     4734.14     4982.46    350.09 o 
  -6   9   6       16.25      146.68    265.90 o 
  -5   9   6        6.55        2.39     82.66 o 
  -4   9   6       74.30      248.78     88.23 o 
  -3   9   6     5823.01     6007.46    202.36 o 
  -2   9   6      603.15      717.71     86.89 o 
  -1   9   6     7184.72     7780.56    226.31 o 
   0   9   6     1454.66     1405.01     92.83 o 
   1   9   6     1800.70     1713.12    114.53 o 
   2   9   6       46.65      155.03     57.16 o 
   3   9   6     1116.58      970.84     97.42 o 
   4   9   6      680.49      619.45     74.41 o 
   5   9   6     9421.96     9117.74    228.87 o 
   6   9   6      388.08      498.10    114.19 o 
   7   9   6     3161.72     3103.36    223.74 o 
   8   9   6       12.86      201.46    115.21 o 
   9   9   6      135.18      701.44    223.23 o 
  -9  10   6       42.95      547.65    272.42 o 
  -8  10   6      793.45      912.06    241.41 o 
  -7  10   6     3048.22     3041.32    311.73 o 
  -6  10   6     3490.22     3697.31    375.24 o 
  -5  10   6     3359.11     3425.65    445.38 o 
  -4  10   6     5526.44     5474.20    229.76 o 
  -3  10   6      269.61      382.39     92.03 o 
  -2  10   6      662.22      935.67    130.33 o 
  -1  10   6      143.33      286.89     86.11 o 
   0  10   6     2930.97     2904.76    153.21 o 
   1  10   6     1273.11     1324.20    111.32 o 
   2  10   6     5241.19     5025.93    180.40 o 
   3  10   6     2485.90     2414.15    145.84 o 
   4  10   6     1185.42     1155.92    120.32 o 
   5  10   6      729.98      805.18    160.27 o 
   6  10   6       41.52      339.01    185.66 o 
   7  10   6      883.01      788.33    157.65 o 
   8  10   6     1614.55     1772.96    232.74 o 
  -7  11   6       15.57      164.18    395.45 o 
  -6  11   6       19.94      482.33    269.31 o 
  -5  11   6        0.99       45.72    100.66 o 
  -4  11   6     2888.79     2895.32    193.47 o 
  -3  11   6        2.27      313.85    103.30 o 
  -2  11   6     3436.18     3546.22    178.78 o 
  -1  11   6       45.61      209.94    155.32 o 
   0  11   6     2549.46     2765.47    173.65 o 
   1  11   6        1.36      202.71    108.25 o 
   2  11   6      872.07      833.98    111.47 o 
   3  11   6       19.80      216.96     85.52 o 
   4  11   6     4643.98     4640.52    366.79 o 
   5  11   6      377.60      339.99    133.81 o 
   6  11   6     4719.45     5032.65    314.38 o 
  -5  12   6      412.30      591.33    195.51 o 
  -4  12   6     3906.94     3990.60    269.34 o 
  -3  12   6       31.00      201.12    136.41 o 
  -2  12   6      825.87      907.10    136.28 o 
  -1  12   6       13.18      462.28    137.85 o 
   0  12   6     2920.82     2925.15    179.94 o 
   1  12   6      388.19      506.14    138.67 o 
   2  12   6     5331.19     5060.94    319.76 o 
   3  12   6      142.13      463.22    193.28 o 
   4  12   6     1503.03     1265.05    285.63 o 
 -13   0   7    10724.07    12131.04    930.08 o 
 -11   0   7       11.23      -59.76    170.83 o 
  -9   0   7     7356.83     8615.29    547.75 o 
  -7   0   7    28424.06    32550.12   1018.56 o 
  -5   0   7    10757.16    11158.53    268.14 o 
  -3   0   7      239.69      311.49     35.35 o 
  -1   0   7    36243.62    36314.70    309.73 o 
   1   0   7    10019.56    10025.98    179.61 o 
   3   0   7      259.37      342.20     45.69 o 
   5   0   7    11458.80    10913.50    252.87 o 
   7   0   7     7393.95     7399.20    247.15 o 
   9   0   7     1338.24     1516.69    224.70 o 
  11   0   7     3934.54     3485.51    408.67 o 
  13   0   7     3543.88     3849.28    538.55 o 
 -14   1   7      170.21      698.96    272.19 o 
 -13   1   7     2303.51     2078.09    297.03 o 
 -12   1   7     1912.28     1971.32    297.86 o 
 -11   1   7    11616.10    11891.23    507.73 o 
 -10   1   7     1541.64     1801.89    237.65 o 
  -9   1   7      727.86      834.50    164.53 o 
  -8   1   7      434.01      644.81    127.94 o 
  -7   1   7     2978.67     3482.36    204.37 o 
  -6   1   7     4115.76     4219.38    139.99 o 
  -5   1   7     4822.15     4875.24    116.48 o 
  -4   1   7    17881.31    18105.23    290.29 o 
  -3   1   7    26017.31    26761.72    249.88 o 
  -2   1   7    29390.38    29794.06    224.28 o 
  -1   1   7     4779.69     5013.54     52.32 o 
   0   1   7     1208.53     1267.22     41.79 o 
   1   1   7    10622.31    10515.82    113.90 o 
   2   1   7     9914.80     9974.37    126.63 o 
   3   1   7    40254.30    40116.40    491.88 o 
   4   1   7    22552.25    21438.53    232.20 o 
   5   1   7    11394.76    10904.02    182.47 o 
   6   1   7    11218.36    11241.31    206.13 o 
   7   1   7       17.10       25.82     37.78 o 
   8   1   7     2274.75     2398.64    144.67 o 
   9   1   7     8149.82     7991.36    302.67 o 
  10   1   7     3701.88     3720.73    258.27 o 
  11   1   7     6666.44     6728.74    380.25 o 
  12   1   7     1323.07     1206.96    253.83 o 
  13   1   7      723.81     1073.32    263.26 o 
 -14   2   7     5951.95     6107.42    405.55 o 
 -13   2   7     1890.33     1789.07    217.64 o 
 -12   2   7     2567.44     2560.25    262.98 o 
 -11   2   7      135.33      409.42    128.44 o 
 -10   2   7     3147.01     3425.10    228.75 o 
  -9   2   7     2538.04     2624.07    168.34 o 
  -8   2   7     9173.80     9116.13    696.83 o 
  -7   2   7     4474.47     4401.93    131.83 o 
  -6   2   7    13063.01    13143.69    213.62 o 
  -5   2   7    10110.79    10385.75    167.57 o 
  -4   2   7      682.68      713.04     46.55 o 
  -3   2   7     1445.06     1442.42     48.00 o 
  -2   2   7    19079.62    19218.71    172.48 o 
  -1   2   7    12326.74    12241.02    111.18 o 
   0   2   7    25799.42    24748.02    324.28 o 
   1   2   7     8759.82     8857.15    187.02 o 
   2   2   7    25703.65    25750.02    308.31 o 
   3   2   7     2150.91     2187.59     59.70 o 
   4   2   7     5352.38     5744.73    109.71 o 
   5   2   7     1646.37     1625.28     60.69 o 
   6   2   7    15845.20    16325.98    324.68 o 
   7   2   7     6559.20     6558.86    171.83 o 
   8   2   7    11917.87    11820.60    308.08 o 
   9   2   7      219.86      502.36    148.48 o 
  10   2   7     1144.40     1301.52    165.45 o 
  11   2   7      103.41      673.63    193.95 o 
  12   2   7     4146.59     4328.32    395.31 o 
  13   2   7      474.33      813.56    267.93 o 
 -14   3   7       21.76      553.37    310.05 o 
 -13   3   7       80.59      271.09    159.75 o 
 -12   3   7     7053.35     7488.27    378.01 o 
 -11   3   7      940.47      975.65    182.57 o 
 -10   3   7     8565.18     8671.12    508.61 o 
  -9   3   7      183.93      336.69    102.14 o 
  -8   3   7     2748.59     2821.47    219.84 o 
  -7   3   7      209.32      294.05     72.04 o 
  -6   3   7    12176.72    12507.74    270.09 o 
  -5   3   7     4375.41     4523.70    102.17 o 
  -4   3   7    35686.61    34647.23    660.46 o 
  -3   3   7    10005.20    10009.99    126.81 o 
  -2   3   7    42176.70    42767.91    834.26 o 
  -1   3   7      254.50      238.37     43.31 o 
   0   3   7      900.56      874.44     28.36 o 
   1   3   7     7319.87     7732.45    250.48 o 
   2   3   7     8384.81     7335.66    207.07 o 
   3   3   7     2879.78     2894.78     61.90 o 
   4   3   7    24108.25    24577.62    610.70 o 
   5   3   7     4949.03     5054.48    173.75 o 
   6   3   7     2908.05     3025.45    142.43 o 
   7   3   7      226.47      268.86     78.30 o 
   8   3   7     4388.26     4180.67    189.22 o 
   9   3   7      318.95      431.74    106.04 o 
  10   3   7    18467.64    18127.38    515.10 o 
  11   3   7       28.40       -8.06     83.79 o 
  12   3   7     4415.50     4165.72    372.61 o 
  13   3   7       43.26      180.39    262.16 o 
 -13   4   7      804.71     1103.37    202.34 o 
 -12   4   7      720.49      976.68    172.67 o 
 -11   4   7       79.04      310.18    151.30 o 
 -10   4   7       15.63       28.32     64.04 o 
  -9   4   7    12783.33    12256.03    627.96 o 
  -8   4   7    12404.05    12219.43    351.96 o 
  -7   4   7     5082.53     4960.89    133.28 o 
  -6   4   7    18890.30    18994.86    413.82 o 
  -5   4   7       94.70      166.82     49.69 o 
  -4   4   7       51.94      163.71     54.20 o 
  -3   4   7       97.89       98.12     28.76 o 
  -2   4   7    46801.22    48163.23    691.50 o 
  -1   4   7     7718.48     7674.76    178.65 o 
   0   4   7    42231.28    39265.75   1163.11 o 
   1   4   7     4978.26     4759.47     62.21 o 
   2   4   7     5050.27     5101.53    149.67 o 
   3   4   7      979.19     1084.89     73.68 o 
   4   4   7     4370.46     4338.66     92.62 o 
   5   4   7    11962.44    12184.50    307.73 o 
   6   4   7     6595.27     6688.31    165.39 o 
   7   4   7     5800.32     5736.35    188.21 o 
   8   4   7    10117.06    10162.55    293.24 o 
   9   4   7      234.78      288.02    113.69 o 
  10   4   7      753.06      913.85    168.24 o 
  11   4   7      343.17      496.80    146.24 o 
  12   4   7     1170.23     1661.94    246.44 o 
 -13   5   7     1520.36     1645.05    215.66 o 
 -12   5   7     1279.78     1323.75    197.72 o 
 -11   5   7     5345.99     5194.31    295.10 o 
 -10   5   7      807.09     1107.96    150.70 o 
  -9   5   7     1433.06     1628.75    156.34 o 
  -8   5   7      349.09      442.71    112.42 o 
  -7   5   7       82.09      200.01     61.32 o 
  -6   5   7     1863.52     1886.43     81.04 o 
  -5   5   7    12351.90    12156.51    227.46 o 
  -4   5   7     4012.73     3527.15    157.11 o 
  -3   5   7    12392.46    12446.62    340.53 o 
  -2   5   7     1746.29     1505.38     87.18 o 
  -1   5   7     4270.55     4489.39     96.99 o 
   0   5   7      625.96      594.27     59.92 o 
   1   5   7     4806.69     4663.33     70.79 o 
   2   5   7     5077.94     5063.80     83.95 o 
   3   5   7    16254.79    15931.40    192.60 o 
   4   5   7     4462.59     4223.35     97.30 o 
   5   5   7     6213.63     6488.82    139.82 o 
   6   5   7       74.79      245.81    110.47 o 
   7   5   7      626.89      577.00     68.21 o 
   8   5   7     1513.65     1542.30    191.92 o 
   9   5   7     5821.84     5909.84    254.48 o 
  10   5   7     1215.51     1359.35    168.40 o 
  11   5   7     4483.46     4736.20    269.48 o 
  12   5   7      625.80      570.73    172.11 o 
 -12   6   7      233.58      454.44    156.55 o 
 -11   6   7        0.95       55.82     90.20 o 
 -10   6   7       88.51      371.30    127.89 o 
  -9   6   7     3659.53     3532.46    210.72 o 
  -8   6   7       10.23      264.47     87.08 o 
  -7   6   7    19415.91    19322.88    442.09 o 
  -6   6   7     1717.62     1497.65    119.99 o 
  -5   6   7     3978.31     3996.03    316.20 o 
  -4   6   7      554.15      621.50     94.56 o 
  -3   6   7     1639.75     1573.00    102.64 o 
  -2   6   7      891.27      941.01     78.61 o 
  -1   6   7    27748.35    28074.82    363.40 o 
   0   6   7        8.75       37.27     64.90 o 
   1   6   7    20287.36    20086.49    277.71 o 
   2   6   7      104.04      139.88     27.82 o 
   3   6   7      436.48      558.45     44.64 o 
   4   6   7      417.35      424.07     48.45 o 
   5   6   7     9201.17     9192.81    183.30 o 
   6   6   7     5079.64     4908.89    146.57 o 
   7   6   7     8936.21     8998.97    232.33 o 
   8   6   7     1787.90     1967.45    150.13 o 
   9   6   7     4320.10     4300.67    216.07 o 
  10   6   7      161.17      477.92    208.26 o 
  11   6   7      922.09     1180.05    257.42 o 
 -12   7   7     2046.40     2264.66    305.75 o 
 -11   7   7     2684.14     2694.22    308.48 o 
 -10   7   7     4212.18     4309.91    292.42 o 
  -9   7   7     1484.51     1408.26    160.11 o 
  -8   7   7      889.25     1007.21    184.97 o 
  -7   7   7      138.22      274.51    124.00 o 
  -6   7   7      686.54      899.75    137.63 o 
  -5   7   7     5783.82     6017.83    273.04 o 
  -4   7   7     7270.99     7662.26    315.45 o 
  -3   7   7    11163.63    11462.49    241.13 o 
  -2   7   7     4025.50     4164.97    131.44 o 
  -1   7   7      710.32      765.68    123.81 o 
   0   7   7     1404.74     1374.76     77.59 o 
   1   7   7     5074.40     5027.53    138.22 o 
   2   7   7     6645.97     6085.32    213.15 o 
   3   7   7     3138.56     3034.37     89.30 o 
   4   7   7     2126.61     2088.47     85.65 o 
   5   7   7     2308.63     2277.93     95.43 o 
   6   7   7      592.79      670.24    121.86 o 
   7   7   7      208.08      268.92     70.71 o 
   8   7   7      174.06      433.71    106.08 o 
   9   7   7     3927.65     4244.41    239.97 o 
  10   7   7     2174.19     2687.35    258.82 o 
  11   7   7     1481.27     1391.32    441.46 o 
 -11   8   7       70.83        7.32    103.80 o 
 -10   8   7     1206.44     1708.30    439.49 o 
  -9   8   7      343.82      517.51    198.67 o 
  -8   8   7     5442.78     5579.88    359.41 o 
  -7   8   7     1097.73      978.13    178.24 o 
  -6   8   7     8754.47     8783.71    368.96 o 
  -5   8   7      387.87      549.21    161.16 o 
  -4   8   7      460.40      387.76     94.93 o 
  -3   8   7        3.96      219.27    134.14 o 
  -2   8   7    12358.55    12714.40    271.03 o 
  -1   8   7     3144.82     2994.10    126.00 o 
   0   8   7    18059.14    18743.04    332.65 o 
   1   8   7      972.01      901.40    123.82 o 
   2   8   7     2481.15     2440.05    106.02 o 
   3   8   7        0.46      171.64     56.25 o 
   4   8   7     1339.90     1377.81     82.90 o 
   5   8   7      818.13      914.77     83.38 o 
   6   8   7    16851.59    16032.71    314.35 o 
   7   8   7      133.01      252.47     91.15 o 
   8   8   7     8793.69     8698.88    277.61 o 
   9   8   7       12.39      255.62    246.66 o 
  10   8   7      113.72       25.04    110.53 o 
 -10   9   7     4308.32     4472.10    418.37 o 
  -9   9   7      266.43      654.63    226.99 o 
  -8   9   7     2101.99     2090.27    264.88 o 
  -7   9   7      194.11      359.71    185.71 o 
  -6   9   7     1004.39     1151.70    236.99 o 
  -5   9   7     1316.60     1249.12    159.92 o 
  -4   9   7     9271.51     9608.81    366.37 o 
  -3   9   7      249.06      446.05     84.86 o 
  -2   9   7     9501.33     9998.66    254.97 o 
  -1   9   7       36.25      123.80     93.87 o 
   0   9   7       73.12      150.95     71.07 o 
   1   9   7     1565.43     1466.56    104.78 o 
   2   9   7     5098.68     5075.47    176.29 o 
   3   9   7     2828.87     2398.98    251.90 o 
   4   9   7     5484.81     5343.39    184.05 o 
   5   9   7      176.73      167.22     61.07 o 
   6   9   7     1274.10     1313.92    151.59 o 
   7   9   7      119.80      427.39    141.84 o 
   8   9   7       90.88      364.12    204.46 o 
   9   9   7       12.27      376.19    331.43 o 
  -9  10   7     2220.28     2333.43    572.88 o 
  -8  10   7     3592.50     3906.99    395.82 o 
  -7  10   7     3854.98     3727.50    341.81 o 
  -6  10   7     1012.62      921.67    250.90 o 
  -5  10   7     1542.03     1508.35    200.96 o 
  -4  10   7      109.60      149.48     77.46 o 
  -3  10   7      873.74      876.34    101.90 o 
  -2  10   7     1655.60     1899.63    213.36 o 
  -1  10   7     4821.47     4756.65    185.46 o 
   0  10   7     4804.98     4737.93    179.57 o 
   1  10   7     2542.06     2343.00    157.14 o 
   2  10   7       25.14      122.07     64.12 o 
   3  10   7       30.96      379.45     88.32 o 
   4  10   7      733.77      672.15    313.74 o 
   5  10   7     1778.20     1785.50    197.64 o 
   6  10   7     2094.38     2044.70    231.45 o 
   7  10   7     2466.38     2379.38    247.25 o 
   8  10   7     2498.53     2505.72    266.79 o 
  -7  11   7      367.40      714.38    252.47 o 
  -6  11   7       21.00      600.18    229.91 o 
  -5  11   7     4859.97     5124.98    338.01 o 
  -4  11   7       17.44       -7.38     77.21 o 
  -3  11   7     2707.14     3051.74    196.48 o 
  -2  11   7       55.92      277.65    112.05 o 
  -1  11   7     2716.23     2851.45    164.87 o 
   0  11   7      136.57      277.18     89.69 o 
   1  11   7     2904.07     2994.21    168.87 o 
   2  11   7      163.16      230.31    110.72 o 
   3  11   7     9806.60     9526.14    382.47 o 
   4  11   7      299.25      327.07    126.46 o 
   5  11   7     3940.75     3560.04    283.32 o 
   6  11   7        7.65      198.39    242.33 o 
  -5  12   7      871.39     1098.19    418.90 o 
  -4  12   7        7.41      209.31    149.26 o 
  -3  12   7      644.79      630.86    132.41 o 
  -2  12   7      181.10      382.71    116.02 o 
  -1  12   7     3862.90     3966.21    231.73 o 
   0  12   7      681.70      643.79    170.19 o 
   1  12   7     2473.12     2327.83    223.36 o 
   2  12   7       70.76      397.76    138.00 o 
   3  12   7       98.95      482.36    128.10 o 
   4  12   7        1.96      255.76    198.75 o 
 -14   0   8     1777.33     1257.21    353.80 o 
 -12   0   8     3093.35     3356.96    428.01 o 
 -10   0   8    25524.92    27237.88   1078.55 o 
  -8   0   8    18686.54    21794.61    803.23 o 
  -6   0   8      406.74      280.46    140.37 o 
  -4   0   8     6582.26     6637.65    146.34 o 
  -2   0   8    61532.57    62722.78    815.24 o 
   0   0   8    44550.34    44580.89    379.62 o 
   2   0   8    32572.20    32875.52    410.29 o 
   4   0   8    80840.05    77172.33   1388.25 o 
   6   0   8    16139.06    15391.67    380.00 o 
   8   0   8       24.10      194.28    159.05 o 
  10   0   8     3525.65     3445.93    341.67 o 
  12   0   8     3249.06     2956.88    519.07 o 
 -14   1   8     3296.08     2984.56    275.91 o 
 -13   1   8     2011.75     2195.47    239.70 o 
 -12   1   8    12348.88    12870.58    611.75 o 
 -11   1   8     1978.27     2552.60    262.03 o 
 -10   1   8     2464.95     2950.25    252.10 o 
  -9   1   8      102.75      587.67    126.08 o 
  -8   1   8     5168.22     5606.42    219.65 o 
  -7   1   8     2356.54     2503.25    143.93 o 
  -6   1   8    11845.39    11190.49    486.13 o 
  -5   1   8     2994.41     2948.94     98.17 o 
  -4   1   8     7524.59     7517.08    148.23 o 
  -3   1   8     1502.31     1537.70     46.75 o 
  -2   1   8       12.84       75.48     35.76 o 
  -1   1   8     1359.01     1383.24     42.27 o 
   0   1   8    40523.38    40538.20    360.48 o 
   1   1   8     6185.95     5957.65     89.03 o 
   2   1   8    32306.71    32443.06    287.99 o 
   3   1   8    14754.12    15103.43    181.40 o 
   4   1   8       82.79      183.21     33.72 o 
   5   1   8        6.68       78.34     85.54 o 
   6   1   8     4842.99     4838.81    138.35 o 
   7   1   8     3039.08     2880.14    121.37 o 
   8   1   8     9062.22     8844.56    220.20 o 
   9   1   8     2871.01     2990.95    177.87 o 
  10   1   8     4552.81     4347.38    277.41 o 
  11   1   8      304.82      712.20    224.49 o 
  12   1   8      269.50      680.17    220.89 o 
  13   1   8      613.45      838.90    242.46 o 
 -14   2   8       72.17      310.84    212.71 o 
 -13   2   8        5.18      181.61    140.17 o 
 -12   2   8      367.02      797.87    156.10 o 
 -11   2   8    10611.91    10087.60    996.68 o 
 -10   2   8     2591.68     2824.26    200.79 o 
  -9   2   8    18725.53    18659.28    815.80 o 
  -8   2   8     3414.74     3513.36    332.93 o 
  -7   2   8     1332.31     1402.51     80.62 o 
  -6   2   8       18.21       90.52     58.67 o 
  -5   2   8     6661.50     6942.94    281.25 o 
  -4   2   8      783.61      759.76     64.21 o 
  -3   2   8    47191.10    48247.48    477.49 o 
  -2   2   8      419.49      486.14     27.38 o 
  -1   2   8    15900.42    15540.16    162.98 o 
   0   2   8       56.43      110.93     27.81 o 
   1   2   8       69.76      111.55     29.76 o 
   2   2   8     4318.63     4900.51     90.08 o 
   3   2   8    23201.78    23361.24    309.38 o 
   4   2   8     3522.28     3441.21     86.83 o 
   5   2   8    20672.70    19866.91    352.70 o 
   6   2   8     1781.11     1773.29    107.92 o 
   7   2   8     4716.27     4847.29    166.90 o 
   8   2   8      228.96      394.63     69.88 o 
   9   2   8      116.78      359.10    172.47 o 
  10   2   8       23.44      176.00    106.34 o 
  11   2   8     6283.48     6201.45    404.23 o 
  12   2   8     1076.89     1067.13    358.98 o 
  13   2   8     4104.07     4476.51    454.22 o 
 -14   3   8      239.46      262.08    141.33 o 
 -13   3   8     4306.63     4290.23    297.26 o 
 -12   3   8        5.68       79.54    114.53 o 
 -11   3   8     2742.01     3107.01    226.17 o 
 -10   3   8      532.51      764.51    140.89 o 
  -9   3   8      340.18      377.46     96.99 o 
  -8   3   8       96.37      462.94    187.88 o 
  -7   3   8    12215.00    11411.07    228.15 o 
  -6   3   8      731.19      663.08     72.32 o 
  -5   3   8    26505.38    26554.81    493.22 o 
  -4   3   8       39.86      213.62     72.10 o 
  -3   3   8    14709.32    15806.78    187.18 o 
  -2   3   8      145.21      139.84     20.31 o 
  -1   3   8    35598.00    36049.86    264.94 o 
   0   3   8      891.37      907.67    151.75 o 
   1   3   8    34787.88    34871.24    349.19 o 
   2   3   8     1214.01     1238.15     82.53 o 
   3   3   8    18248.24    18340.02    188.57 o 
   4   3   8      993.37     1042.75     49.84 o 
   5   3   8       53.60      137.91     81.63 o 
   6   3   8      291.87      326.95     91.97 o 
   7   3   8    14175.48    13970.71    326.20 o 
   8   3   8     1058.65     1111.84    129.83 o 
   9   3   8     9019.28     8783.14    309.08 o 
  10   3   8       14.20      203.83    155.97 o 
  11   3   8     2077.58     2189.02    276.52 o 
  12   3   8       79.50      230.76    178.14 o 
 -13   4   8       51.46      107.64    111.19 o 
 -12   4   8      644.74      819.00    192.03 o 
 -11   4   8     3341.35     3132.14    227.33 o 
 -10   4   8     7599.53     6826.16    497.93 o 
  -9   4   8    10443.20     9953.11    536.79 o 
  -8   4   8     3659.15     3646.38    191.44 o 
  -7   4   8    13535.73    13287.64    238.72 o 
  -6   4   8      153.28      260.47     47.51 o 
  -5   4   8     7249.51     7716.62    140.38 o 
  -4   4   8     7970.94     7838.59    120.62 o 
  -3   4   8    19990.49    19615.99    460.28 o 
  -2   4   8    24686.33    24702.29    414.30 o 
  -1   4   8    12780.67    12391.89    244.03 o 
   0   4   8      713.36      674.06     49.69 o 
   1   4   8       28.03       96.63     34.63 o 
   2   4   8      632.21      580.74     71.90 o 
   3   4   8    12793.26    12473.59    246.15 o 
   4   4   8     8774.94     8544.77    135.83 o 
   5   4   8    15206.59    15644.54    232.47 o 
   6   4   8     2949.96     3094.74    116.19 o 
   7   4   8     3789.81     3489.62    157.60 o 
   8   4   8     2245.65     2211.19    152.20 o 
   9   4   8     1663.54     1802.75    154.48 o 
  10   4   8     4801.10     4907.98    252.50 o 
  11   4   8     4368.81     4498.76    303.35 o 
  12   4   8     2515.32     2484.39    285.19 o 
 -13   5   8     1086.10     1199.87    208.23 o 
 -12   5   8     4508.63     4405.86    294.97 o 
 -11   5   8        7.09      198.05    132.04 o 
 -10   5   8      702.09      831.59    138.77 o 
  -9   5   8      101.16      227.16    180.24 o 
  -8   5   8     5775.77     5771.94    231.53 o 
  -7   5   8     1594.95     1596.99     89.11 o 
  -6   5   8    21193.29    21555.40    373.80 o 
  -5   5   8     1147.39     1143.38     54.83 o 
  -4   5   8     6914.60     6601.31    329.85 o 
  -3   5   8      224.94      233.05     61.98 o 
  -2   5   8     1927.53     1880.37     97.31 o 
  -1   5   8      895.25      792.64     72.73 o 
   0   5   8    13200.91    12483.60    359.04 o 
   1   5   8     5215.21     5069.33     71.49 o 
   2   5   8    25940.07    26211.61    430.11 o 
   3   5   8      832.69      741.78     40.48 o 
   4   5   8     3825.26     3821.06     90.16 o 
   5   5   8      544.75      522.92     53.10 o 
   6   5   8     7118.81     7116.00    166.74 o 
   7   5   8      481.56      573.38     82.33 o 
   8   5   8    12935.40    12652.69    333.39 o 
   9   5   8     3204.83     2971.71    202.07 o 
  10   5   8     2335.29     2166.47    186.66 o 
  11   5   8      120.44      763.99    160.53 o 
  12   5   8      110.14      617.42    178.49 o 
 -12   6   8      986.13      829.59    179.35 o 
 -11   6   8       60.09      213.84    229.57 o 
 -10   6   8     8634.46     8544.45    342.28 o 
  -9   6   8       76.21      178.30     92.60 o 
  -8   6   8     8264.40     8059.31    277.06 o 
  -7   6   8     1330.91     1260.09     95.41 o 
  -6   6   8        2.50        2.31     36.51 o 
  -5   6   8      169.09       18.23     52.69 o 
  -4   6   8     4805.13     5088.43    204.67 o 
  -3   6   8      808.07      723.37     90.86 o 
  -2   6   8    17173.80    17527.23    470.42 o 
  -1   6   8      372.84      303.12     39.71 o 
   0   6   8     3738.87     3700.06     98.23 o 
   1   6   8       20.56       61.81     37.28 o 
   2   6   8     1714.76     1711.26     52.22 o 
   3   6   8        9.82      156.88     71.41 o 
   4   6   8    11109.95    10931.76    204.65 o 
   5   6   8       39.20      187.60     70.04 o 
   6   6   8     3644.38     3575.02    130.07 o 
   7   6   8      330.31      444.53     75.93 o 
   8   6   8      755.83      725.72    109.24 o 
   9   6   8        2.80      293.56    133.98 o 
  10   6   8     3113.39     3034.73    240.82 o 
  11   6   8      573.22      729.57    332.78 o 
 -12   7   8     2117.54     1845.65    289.71 o 
 -11   7   8     1995.51     2536.52    331.19 o 
 -10   7   8       73.16      391.23    217.48 o 
  -9   7   8      116.22      189.40    265.75 o 
  -8   7   8     1518.54     1539.78    233.70 o 
  -7   7   8     6251.66     6293.74    244.90 o 
  -6   7   8     7726.00     7633.09    311.00 o 
  -5   7   8     5092.31     5385.13    236.35 o 
  -4   7   8     4843.99     4667.68    202.07 o 
  -3   7   8        6.58      -27.91     48.54 o 
  -2   7   8      896.22      978.53     74.23 o 
  -1   7   8     9387.15     9412.50    194.42 o 
   0   7   8    10055.33    10170.27    193.04 o 
   1   7   8    10541.27    10629.71    204.04 o 
   2   7   8     8586.29     8161.23    185.58 o 
   3   7   8     1881.76     1807.01     73.07 o 
   4   7   8      583.42      562.54     53.72 o 
   5   7   8      130.94      279.11    108.63 o 
   6   7   8     1465.54     1369.82     94.22 o 
   7   7   8     2469.43     2288.42    124.38 o 
   8   7   8     3060.07     2817.79    201.71 o 
   9   7   8     5722.05     6074.86    380.60 o 
  10   7   8     1202.66     1071.95    242.51 o 
 -11   8   8     1436.01     1656.15    307.69 o 
 -10   8   8      640.26      812.66    241.22 o 
  -9   8   8     6537.81     6694.63    430.56 o 
  -8   8   8      468.74      492.98    184.59 o 
  -7   8   8     2895.81     3235.69    293.59 o 
  -6   8   8      361.73      304.35    133.69 o 
  -5   8   8     1024.51     1284.45    151.45 o 
  -4   8   8      294.80      269.80     98.06 o 
  -3   8   8     7681.20     8060.87    289.23 o 
  -2   8   8     1269.30     1236.80     93.27 o 
  -1   8   8    13380.05    13930.89    284.77 o 
   0   8   8     1196.42     1199.40    104.09 o 
   1   8   8       90.31      103.44     45.22 o 
   2   8   8      397.29      434.52     62.40 o 
   3   8   8     6931.35     6568.14    219.95 o 
   4   8   8     1949.61     1736.33    117.24 o 
   5   8   8     7492.13     7356.96    227.39 o 
   6   8   8      229.32      347.46    121.62 o 
   7   8   8     3742.53     4030.62    200.90 o 
   8   8   8      287.35      418.23    117.15 o 
   9   8   8      484.98      520.02    180.21 o 
  10   8   8      444.33     1086.49    282.86 o 
 -10   9   8       24.11      165.95    392.30 o 
  -9   9   8      225.23      528.53    214.15 o 
  -8   9   8      280.55      517.99    188.44 o 
  -7   9   8     7118.86     7523.89    415.61 o 
  -6   9   8      388.53      535.16    159.93 o 
  -5   9   8     6880.36     6938.33    322.62 o 
  -4   9   8      167.91      185.81     94.69 o 
  -3   9   8     3114.78     3106.45    158.07 o 
  -2   9   8      301.31      522.28     88.52 o 
  -1   9   8     1210.13     1210.51     98.25 o 
   0   9   8     4203.12     4132.28    166.78 o 
   1   9   8    11084.59    11053.45    253.87 o 
   2   9   8     1535.66     1492.09    107.94 o 
   3   9   8     7487.93     6970.69    275.09 o 
   4   9   8        0.70      -19.83     61.53 o 
   5   9   8       29.67      141.11    140.23 o 
   6   9   8     1326.34     1450.11    250.43 o 
   7   9   8     1967.88     2046.77    193.98 o 
   8   9   8      319.55      471.54    126.03 o 
   9   9   8     5881.96     5668.84    836.53 o 
  -9  10   8     1006.39     1476.23    311.95 o 
  -8  10   8     1171.44     1347.85    256.56 o 
  -7  10   8      198.87      236.35    183.44 o 
  -6  10   8       97.44      234.54    319.88 o 
  -5  10   8     1092.67     1113.59    193.60 o 
  -4  10   8     5732.28     5732.01    316.71 o 
  -3  10   8     3060.48     2975.59    178.00 o 
  -2  10   8     4741.13     4906.03    202.55 o 
  -1  10   8     3626.56     3613.09    174.19 o 
   0  10   8      786.91      767.45    203.08 o 
   1  10   8       93.69      175.52     74.42 o 
   2  10   8      440.64      607.35    149.92 o 
   3  10   8     3486.35     3167.98    226.37 o 
   4  10   8     4568.24     4361.19    292.85 o 
   5  10   8     3345.89     3139.68    265.90 o 
   6  10   8     2390.85     2294.87    209.41 o 
   7  10   8      203.85      551.82    167.10 o 
  -7  11   8      209.66      464.79    192.47 o 
  -6  11   8     4417.60     4362.15    360.29 o 
  -5  11   8       11.86      344.13    141.25 o 
  -4  11   8     2047.63     2363.45    270.26 o 
  -3  11   8      151.27      570.29    171.20 o 
  -2  11   8        4.49      133.01    116.44 o 
  -1  11   8        5.16      207.49    107.40 o 
   0  11   8     2891.89     2854.50    223.27 o 
   1  11   8      228.00      331.37    132.75 o 
   2  11   8     6161.24     6027.04    309.52 o 
   3  11   8      454.90      348.98    116.65 o 
   4  11   8      698.84      976.75    166.28 o 
   5  11   8       50.89      261.39    133.07 o 
   6  11   8     1072.98     1163.00    182.82 o 
  -4  12   8     2848.44     2588.97    297.57 o 
  -3  12   8      746.07      907.11    226.10 o 
  -2  12   8     4374.50     4621.22    346.66 o 
  -1  12   8      855.00     1186.29    241.41 o 
   0  12   8     1223.90     1464.25    196.60 o 
   1  12   8        5.74       31.22     95.85 o 
   2  12   8      552.57      969.50    245.65 o 
   3  12   8       92.88      378.37    283.98 o 
 -13   0   9     5214.76     5766.40    545.90 o 
 -11   0   9    11349.21    13298.38    830.79 o 
  -9   0   9      664.80      711.89    189.16 o 
  -7   0   9     5159.41     6018.21    359.94 o 
  -5   0   9    28021.19    28060.21    934.86 o 
  -3   0   9    51122.63    54019.85    543.21 o 
  -1   0   9    17080.44    18024.50    246.64 o 
   1   0   9    10138.76     9831.66    139.07 o 
   3   0   9    83732.71    83005.27    772.23 o 
   5   0   9     8462.13     8479.75    261.30 o 
   7   0   9     8713.20     8298.63    279.02 o 
   9   0   9     2856.62     2972.80    195.25 o 
  11   0   9     5633.11     5731.55    498.02 o 
 -14   1   9     1017.31     1192.92    214.77 o 
 -13   1   9     4718.51     4913.03    307.04 o 
 -12   1   9       62.48       45.48     87.49 o 
 -11   1   9       11.39      312.07    201.56 o 
 -10   1   9     1209.96     1443.81    156.60 o 
  -9   1   9    12540.50    13250.53    379.58 o 
  -8   1   9     2524.15     2786.41    160.97 o 
  -7   1   9    12917.73    13257.67    266.53 o 
  -6   1   9      918.63     1115.51     83.50 o 
  -5   1   9      500.86      525.31     54.05 o 
  -4   1   9      206.09      333.93     38.37 o 
  -3   1   9     2589.20     2705.41     89.88 o 
  -2   1   9     4231.87     4313.47     62.08 o 
  -1   1   9    25582.01    25958.68    192.06 o 
   0   1   9     5874.73     5613.95     63.85 o 
   1   1   9    17441.21    17379.37    138.71 o 
   2   1   9      464.02      407.53     32.79 o 
   3   1   9      289.05      282.73     42.21 o 
   4   1   9     6214.97     6265.79    139.90 o 
   5   1   9    30217.20    29471.05    410.44 o 
   6   1   9     5368.24     5325.40    158.02 o 
   7   1   9    20756.06    19641.46    416.60 o 
   8   1   9     3180.82     2973.89    145.84 o 
   9   1   9      671.86      720.51    137.45 o 
  10   1   9      108.54      452.29    143.50 o 
  11   1   9     1464.16     1367.09    229.84 o 
  12   1   9      460.45      906.59    233.47 o 
 -14   2   9      286.74      602.69    177.30 o 
 -13   2   9      239.61      596.03    171.48 o 
 -12   2   9     7375.73     7350.66    375.84 o 
 -11   2   9       46.03      429.31    205.94 o 
 -10   2   9     5022.80     5345.71    255.66 o 
  -9   2   9     2952.15     2836.75    185.62 o 
  -8   2   9      136.32      256.16     86.36 o 
  -7   2   9     4609.29     4549.26    135.19 o 
  -6   2   9    15570.29    15747.27    380.39 o 
  -5   2   9    13548.94    14112.20    245.31 o 
  -4   2   9    28159.55    28276.28    323.21 o 
  -3   2   9     1610.13     1776.04     56.71 o 
  -2   2   9    14688.54    15559.47    155.54 o 
  -1   2   9     1300.85     1406.52     48.78 o 
   0   2   9    12157.82    12331.64    139.93 o 
   1   2   9      761.48      751.62     38.84 o 
   2   2   9    16784.76    15777.31    188.97 o 
   3   2   9      976.96      834.56     48.61 o 
   4   2   9    16794.05    16638.45    278.00 o 
   5   2   9       76.50      157.00     42.80 o 
   6   2   9      169.53      280.57     55.35 o 
   7   2   9       65.26      283.88     75.24 o 
   8   2   9     5539.25     5442.89    186.42 o 
   9   2   9      598.80      776.85    118.67 o 
  10   2   9     9161.59     9018.64    344.02 o 
  11   2   9      745.48      694.73    252.12 o 
  12   2   9     2173.06     2379.97    318.97 o 
 -13   3   9       86.98      346.98    271.53 o 
 -12   3   9      367.04      588.29    138.71 o 
 -11   3   9       36.90      173.13    167.93 o 
 -10   3   9     6006.37     5531.22    404.53 o 
  -9   3   9      851.87      978.37    132.21 o 
  -8   3   9    23748.11    21875.69    752.34 o 
  -7   3   9     1657.11     1552.16     87.64 o 
  -6   3   9    15987.08    16220.82    266.77 o 
  -5   3   9      883.20      840.43     82.36 o 
  -4   3   9     1823.61     1943.07     66.20 o 
  -3   3   9      605.63      586.99     48.53 o 
  -2   3   9    45029.91    46144.50    359.35 o 
  -1   3   9       11.04       13.12     12.44 o 
   0   3   9    33676.41    33345.25    438.21 o 
   1   3   9      711.83      800.13     59.61 o 
   2   3   9     5440.97     5225.96    100.53 o 
   3   3   9     2644.71     2549.42     52.36 o 
   4   3   9     6058.40     5615.98    124.08 o 
   5   3   9     1583.86     1628.43     77.64 o 
   6   3   9    20960.37    21047.21    423.70 o 
   7   3   9        4.22       63.80     75.62 o 
   8   3   9     6935.69     6731.30    270.04 o 
   9   3   9       16.07      260.05    106.62 o 
  10   3   9      405.30      519.85    127.70 o 
  11   3   9      111.15       98.33    120.96 o 
  12   3   9     5830.47     5853.56    458.42 o 
 -13   4   9     2589.58     2507.50    265.18 o 
 -12   4   9     1953.71     1834.68    218.99 o 
 -11   4   9     2369.43     2088.01    201.44 o 
 -10   4   9     1618.36     1876.38    238.66 o 
  -9   4   9     1020.09      958.62    163.46 o 
  -8   4   9      195.96      380.23    137.22 o 
  -7   4   9     3756.53     3561.84    122.30 o 
  -6   4   9     8326.78     7733.63    318.52 o 
  -5   4   9     6074.43     5929.23    125.37 o 
  -4   4   9    10348.64    10035.19    180.48 o 
  -3   4   9    15261.34    16239.99    266.20 o 
  -2   4   9     2727.13     2522.79     94.58 o 
  -1   4   9     1571.10     1583.27    162.83 o 
   0   4   9     2909.57     2878.04     57.79 o 
   1   4   9      981.22      851.56     63.48 o 
   2   4   9    14759.09    15132.80    227.35 o 
   3   4   9     6179.52     5917.71    146.42 o 
   4   4   9    11134.77    11050.43    236.19 o 
   5   4   9     5446.08     5584.25    134.37 o 
   6   4   9      455.41      614.73    109.68 o 
   7   4   9      762.47      844.80     88.36 o 
   8   4   9     9234.08     9022.63    259.68 o 
   9   4   9     5924.64     5791.95    243.99 o 
  10   4   9     7606.54     7897.01    300.79 o 
  11   4   9     1232.91     1551.31    211.60 o 
  12   4   9     1106.78     1346.28    220.57 o 
 -13   5   9     2043.93     1858.75    222.78 o 
 -12   5   9      367.53      550.77    224.70 o 
 -11   5   9       14.45      509.22    148.04 o 
 -10   5   9      909.85     1161.70    176.91 o 
  -9   5   9     4461.19     4780.21    319.22 o 
  -8   5   9     4392.94     4301.07    202.13 o 
  -7   5   9    12845.11    13159.22    444.85 o 
  -6   5   9     3065.89     3039.84    107.53 o 
  -5   5   9     1433.84     1407.87     63.43 o 
  -4   5   9        0.80       85.57     80.73 o 
  -3   5   9     5180.22     5060.62    168.01 o 
  -2   5   9     8197.07     8187.52    215.02 o 
  -1   5   9    18059.22    17692.61    347.19 o 
   0   5   9     1311.06     1297.00     92.05 o 
   1   5   9     9931.61     9950.51    182.69 o 
   2   5   9       58.37       83.34     33.95 o 
   3   5   9       92.51       63.90     37.07 o 
   4   5   9      178.32      227.01     48.81 o 
   5   5   9    14136.32    14290.54    223.21 o 
   6   5   9      475.45      459.34     56.14 o 
   7   5   9    11157.36    11163.55    246.47 o 
   8   5   9     2337.95     1835.26    332.23 o 
   9   5   9      543.47      744.18    117.85 o 
  10   5   9       95.89      573.41    292.77 o 
  11   5   9     2335.67     2587.46    231.44 o 
 -12   6   9       49.11      663.72    283.66 o 
 -11   6   9    10076.96     8827.00    388.09 o 
 -10   6   9     1170.46     1082.55    188.66 o 
  -9   6   9     1654.71     1521.89    157.14 o 
  -8   6   9       40.12      215.10     91.76 o 
  -7   6   9     5561.63     5346.33    208.03 o 
  -6   6   9        5.72       28.61     48.68 o 
  -5   6   9    22537.16    22629.86    919.79 o 
  -4   6   9     1572.31     1624.72    135.29 o 
  -3   6   9     6583.23     6632.63    222.59 o 
  -2   6   9       44.18       77.96     63.58 o 
  -1   6   9      712.27      660.62     80.51 o 
   0   6   9      612.79      633.14     41.91 o 
   1   6   9     4252.91     4144.08    166.44 o 
   2   6   9     1718.92     1517.34     78.16 o 
   3   6   9    12861.74    12969.66    247.70 o 
   4   6   9      804.50      717.49     79.24 o 
   5   6   9     1023.98      935.15     90.48 o 
   6   6   9      125.66      240.00     69.64 o 
   7   6   9     2335.14     2239.29    119.78 o 
   8   6   9      153.07      374.28    129.29 o 
   9   6   9     7609.97     7956.08    415.09 o 
  10   6   9       76.12      299.77    149.97 o 
  11   6   9     3354.89     3246.49    433.48 o 
 -12   7   9      478.98      943.52    268.76 o 
 -11   7   9       92.33      382.60    200.08 o 
 -10   7   9      582.57      751.52    321.14 o 
  -9   7   9     2935.96     2895.28    296.10 o 
  -8   7   9     6924.29     7118.48    418.98 o 
  -7   7   9     7736.49     7406.99    261.03 o 
  -6   7   9     7294.06     7015.97    316.53 o 
  -5   7   9       29.59      166.14     96.70 o 
  -4   7   9        5.08       14.74     55.07 o 
  -3   7   9     1132.05     1057.26    116.66 o 
  -2   7   9     9230.54     9023.19    283.01 o 
  -1   7   9    10839.84    10786.99    205.26 o 
   0   7   9     2816.92     2737.44     91.81 o 
   1   7   9     9037.50     8632.07    172.68 o 
   2   7   9     1642.20     1443.39    135.38 o 
   3   7   9      524.60      528.41     63.63 o 
   4   7   9     1192.70     1156.96    143.83 o 
   5   7   9     5338.49     5058.75    182.25 o 
   6   7   9     4428.13     4344.13    189.27 o 
   7   7   9     5313.87     5430.78    231.35 o 
   8   7   9     3112.83     3286.50    220.08 o 
   9   7   9      171.38      534.12    173.03 o 
  10   7   9       21.20      243.46    200.04 o 
 -11   8   9      294.33      826.24    255.55 o 
 -10   8   9     5031.67     5133.23    414.00 o 
  -9   8   9      525.90      530.24    208.40 o 
  -8   8   9      327.86      496.65    166.55 o 
  -7   8   9       46.01      245.85    105.63 o 
  -6   8   9     6876.24     6674.88    362.54 o 
  -5   8   9      952.71      906.01    285.33 o 
  -4   8   9     6997.62     7365.17    291.80 o 
  -3   8   9     2996.13     3031.23    175.89 o 
  -2   8   9     1265.76     1346.75     92.67 o 
  -1   8   9      508.71      487.80     80.87 o 
   0   8   9     4960.31     4842.88    149.67 o 
   1   8   9      167.97      134.50     81.64 o 
   2   8   9    11698.87    11626.08    343.59 o 
   3   8   9     1523.70     1400.76    150.90 o 
   4   8   9     7917.95     7977.22    316.03 o 
   5   8   9        7.79       -7.90     42.02 o 
   6   8   9      244.85      405.63     93.23 o 
   7   8   9        0.94      171.90    153.82 o 
   8   8   9     1783.94     1915.77    180.88 o 
   9   8   9      507.10     1148.91    333.39 o 
 -10   9   9     1482.61     2108.99    347.21 o 
  -9   9   9      611.69      960.32    263.95 o 
  -8   9   9     5092.70     5028.30    406.68 o 
  -7   9   9       11.43       88.35    122.84 o 
  -6   9   9     2513.33     2394.07    338.70 o 
  -5   9   9      163.34      171.72    122.47 o 
  -4   9   9      227.51      342.78    110.79 o 
  -3   9   9       21.53      113.94    178.00 o 
  -2   9   9     7930.12     7904.71    228.20 o 
  -1   9   9     1295.12     1351.92    103.41 o 
   0   9   9    12393.26    12612.71    289.18 o 
   1   9   9      204.04        5.89     62.63 o 
   2   9   9     2640.76     2356.27    169.08 o 
   3   9   9      873.09      789.39    127.27 o 
   4   9   9     4438.43     4240.29    246.74 o 
   5   9   9      641.93      598.19    151.54 o 
   6   9   9     5422.19     5781.17    343.18 o 
   7   9   9     1912.54     1446.91    212.17 o 
   8   9   9     2211.79     2500.77    267.03 o 
  -8  10   9      157.47      326.82    223.52 o 
  -7  10   9     1153.20     1202.28    230.48 o 
  -6  10   9     3021.86     2901.44    293.28 o 
  -5  10   9     3987.07     4148.72    305.51 o 
  -4  10   9     2176.33     2302.40    292.95 o 
  -3  10   9     2871.54     2924.52    215.80 o 
  -2  10   9       51.64      508.13    246.78 o 
  -1  10   9      307.42      449.30     91.62 o 
   0  10   9      131.94      297.91     99.88 o 
   1  10   9     2951.86     3053.30    245.16 o 
   2  10   9     5474.99     5314.37    261.26 o 
   3  10   9     6817.69     6708.80    299.12 o 
   4  10   9     3365.57     3499.76    269.47 o 
   5  10   9     1026.58     1040.20    160.13 o 
   6  10   9      113.95      144.09    226.41 o 
   7  10   9      289.27      244.39    129.12 o 
  -7  11   9     3510.57     3573.61    357.10 o 
  -6  11   9        2.54       55.97    113.81 o 
  -5  11   9        8.49      264.10    291.15 o 
  -4  11   9        1.82      137.85    202.09 o 
  -3  11   9     5061.67     4946.53    311.35 o 
  -2  11   9       28.15       72.78    110.39 o 
  -1  11   9     5563.18     5783.09    330.64 o 
   0  11   9       10.29       10.65     71.03 o 
   1  11   9     1478.99     1621.61    189.87 o 
   2  11   9      105.28        0.07    129.52 o 
   3  11   9      823.58      913.14    168.84 o 
   4  11   9        4.94       -3.63     96.43 o 
   5  11   9     3713.57     3895.32    295.14 o 
  -4  12   9      747.44      663.88    189.44 o 
  -3  12   9     3518.20     3868.13    358.47 o 
  -2  12   9      243.50      672.03    161.34 o 
  -1  12   9        9.24      -10.26     81.15 o 
   0  12   9       49.80      262.63    141.46 o 
   1  12   9     2093.90     2300.40    232.00 o 
   2  12   9      406.39      342.94    124.88 o 
   3  12   9     4040.47     3964.50    315.54 o 
 -14   0  10     6098.78     6606.36    631.34 o 
 -12   0  10     5492.80     6176.08    519.74 o 
 -10   0  10     1662.35     1876.84    277.78 o 
  -8   0  10     7165.74     8300.37    534.76 o 
  -6   0  10    20257.12    21053.99    537.22 o 
  -4   0  10     2340.13     2327.21     90.09 o 
  -2   0  10    10382.42    10847.55    163.67 o 
   0   0  10    20284.22    19603.01    410.59 o 
   2   0  10    38819.74    40031.41    431.02 o 
   4   0  10      160.18      193.20     69.04 o 
   6   0  10     5440.62     5597.14    353.03 o 
   8   0  10    15646.82    15154.42    458.27 o 
  10   0  10      132.02      423.20    228.44 o 
  12   0  10      797.69     1021.52    319.09 o 
 -14   1  10      164.08      538.36    165.86 o 
 -13   1  10      249.21      688.57    227.41 o 
 -12   1  10     8275.40     8275.66    356.06 o 
 -11   1  10     3457.62     3766.29    244.24 o 
 -10   1  10     9887.29     9923.62    336.20 o 
  -9   1  10     6889.27     7537.78    272.94 o 
  -8   1  10     5377.13     5348.16    229.35 o 
  -7   1  10     1000.89     1159.69    117.85 o 
  -6   1  10     3146.51     3224.04    121.44 o 
  -5   1  10     2707.42     2730.39     90.26 o 
  -4   1  10    25283.60    25701.69    325.78 o 
  -3   1  10    23287.74    24109.74    375.74 o 
  -2   1  10    49399.46    50501.12    354.14 o 
  -1   1  10    17381.54    18030.40    175.40 o 
   0   1  10       17.10       39.75     13.18 o 
   1   1  10     8495.79     8732.08    107.06 o 
   2   1  10     4654.61     4402.22     66.01 o 
   3   1  10     9555.02     9202.74    146.42 o 
   4   1  10    38850.12    38366.78    424.43 o 
   5   1  10     5100.41     4698.14    175.92 o 
   6   1  10     9835.64     9514.15    218.89 o 
   7   1  10      546.02      528.53     78.66 o 
   8   1  10      323.73      611.30    153.41 o 
   9   1  10      211.59      416.74    105.61 o 
  10   1  10     2847.73     2712.47    275.36 o 
  11   1  10     2522.67     2381.29    253.97 o 
  12   1  10     2528.49     2132.45    308.11 o 
 -14   2  10     1212.40     1402.96    220.78 o 
 -13   2  10     4762.78     4899.46    301.83 o 
 -12   2  10     3596.04     3672.35    273.33 o 
 -11   2  10      924.07     1126.31    215.17 o 
 -10   2  10      159.32      180.78     91.02 o 
  -9   2  10     1393.02     1345.76    149.05 o 
  -8   2  10     1083.19     1159.63     88.43 o 
  -7   2  10     5120.87     5281.18    159.66 o 
  -6   2  10     4278.25     4353.68    136.02 o 
  -5   2  10     7236.22     7185.22    157.95 o 
  -4   2  10       27.84       62.67     43.45 o 
  -3   2  10        9.12      108.53     30.08 o 
  -2   2  10     6142.84     6361.41    148.94 o 
  -1   2  10    31765.25    32427.07    253.43 o 
   0   2  10    10116.88    10048.56    134.07 o 
   1   2  10    14004.96    13881.09    172.38 o 
   2   2  10     5195.33     5014.07    101.10 o 
   3   2  10     8221.36     8496.14    142.13 o 
   4   2  10     4215.43     4275.39    120.86 o 
   5   2  10     2480.55     2507.58     88.72 o 
   6   2  10       80.13      249.66     60.95 o 
   7   2  10     8625.36     8484.51    224.94 o 
   8   2  10     1144.61     1195.68    116.13 o 
   9   2  10     6297.77     6382.92    274.00 o 
  10   2  10       61.94      289.92    148.62 o 
  11   2  10      782.35      863.84    203.85 o 
  12   2  10      663.73      824.52    212.94 o 
 -13   3  10      369.59      556.12    148.64 o 
 -12   3  10       12.54      236.84    178.09 o 
 -11   3  10     6916.98     7155.85    549.53 o 
 -10   3  10     1904.05     1652.29    168.79 o 
  -9   3  10    22176.48    20862.82    838.32 o 
  -8   3  10      138.51      363.33     84.55 o 
  -7   3  10     2860.06     2799.90    130.06 o 
  -6   3  10     1335.83     1121.72     76.92 o 
  -5   3  10     9334.16     9482.74    176.81 o 
  -4   3  10       14.32       93.37     39.17 o 
  -3   3  10    35908.96    36544.72    424.41 o 
  -2   3  10       23.38       63.54     17.96 o 
  -1   3  10    16463.31    16147.66    140.08 o 
   0   3  10     2596.01     2611.17     60.25 o 
   1   3  10     8183.83     8640.46    139.18 o 
   2   3  10     1113.93     1000.88     83.86 o 
   3   3  10    21761.84    22114.27    277.89 o 
   4   3  10      928.18      884.94     60.25 o 
   5   3  10    13896.32    13806.89    234.00 o 
   6   3  10       37.31       19.54     34.07 o 
   7   3  10     3315.90     3368.83    147.45 o 
   8   3  10      346.15      434.29    116.14 o 
   9   3  10     9545.32     8999.30    324.14 o 
  10   3  10        5.91      -33.82     74.05 o 
  11   3  10     9727.83     9603.30    541.97 o 
  12   3  10      169.68      329.53    197.57 o 
 -13   4  10     3060.94     3041.58    251.98 o 
 -12   4  10      769.74      784.14    152.80 o 
 -11   4  10      584.11      571.83    135.21 o 
 -10   4  10      154.19      344.32    219.74 o 
  -9   4  10      141.01      291.67    113.64 o 
  -8   4  10     5084.96     4641.03    216.29 o 
  -7   4  10    11683.56    11144.19    315.35 o 
  -6   4  10     8466.80     8422.36    219.95 o 
  -5   4  10     5886.77     5752.00    151.92 o 
  -4   4  10     3666.44     3490.37     87.47 o 
  -3   4  10      136.55      265.77    145.94 o 
  -2   4  10      634.99      630.15     68.28 o 
  -1   4  10    17074.85    16856.21    282.03 o 
   0   4  10    13932.43    13599.89    235.06 o 
   1   4  10    11055.58    10683.05    397.52 o 
   2   4  10     1850.78     1615.67     73.20 o 
   3   4  10     5220.41     5197.47    142.12 o 
   4   4  10       85.97        0.12     26.75 o 
   5   4  10      735.37      679.02     50.41 o 
   6   4  10     2901.80     2904.99    104.28 o 
   7   4  10     6458.70     6321.53    189.34 o 
   8   4  10     4909.37     4778.81    203.97 o 
   9   4  10     6484.33     6547.62    260.13 o 
  10   4  10      294.77      434.63    113.29 o 
  11   4  10        1.25      387.55    202.16 o 
 -13   5  10        6.17      392.32    170.46 o 
 -12   5  10     1458.88     1962.83    219.56 o 
 -11   5  10     1964.18     1721.83    198.22 o 
 -10   5  10     8640.42     8304.19    345.97 o 
  -9   5  10      592.71      862.65    144.31 o 
  -8   5  10     4794.04     4169.78    255.10 o 
  -7   5  10      906.92      859.04     80.99 o 
  -6   5  10      898.97      844.55     83.20 o 
  -5   5  10      284.17      308.04     61.70 o 
  -4   5  10    12471.59    11946.45    249.60 o 
  -3   5  10     3345.20     3345.17    124.11 o 
  -2   5  10    14681.79    14007.54    322.97 o 
  -1   5  10      570.39      566.42     88.18 o 
   0   5  10      459.28      476.97     82.73 o 
   1   5  10       21.68      -40.52     49.95 o 
   2   5  10     5090.21     4920.34    163.40 o 
   3   5  10     3284.20     3174.04    112.67 o 
   4   5  10    13202.88    13319.59    267.03 o 
   5   5  10     2383.89     2284.79    118.89 o 
   6   5  10     3992.88     4093.86    170.33 o 
   7   5  10      403.92      633.34     90.26 o 
   8   5  10      510.01      470.21     94.13 o 
   9   5  10      239.49      403.38     87.59 o 
  10   5  10     5351.02     5628.71    338.64 o 
  11   5  10     2024.36     2339.17    437.71 o 
 -12   6  10     3471.09     3165.66    337.56 o 
 -11   6  10      915.59      840.56    214.29 o 
 -10   6  10      147.38      633.66    192.20 o 
  -9   6  10      550.91      788.65    207.03 o 
  -8   6  10    14816.99    14970.90    591.15 o 
  -7   6  10      543.39      655.20    117.16 o 
  -6   6  10    21635.11    22549.44    542.35 o 
  -5   6  10     5070.23     5096.17    183.86 o 
  -4   6  10     4396.19     4088.40    181.44 o 
  -3   6  10       14.12       32.72     53.91 o 
  -2   6  10     4072.61     3972.81    176.32 o 
  -1   6  10     5782.96     5594.34    222.12 o 
   0   6  10     4226.59     4234.95    180.06 o 
   1   6  10     2478.12     2385.63    164.06 o 
   2   6  10    11759.67    11326.36    324.30 o 
   3   6  10     1382.54     1284.99     81.55 o 
   4   6  10       29.05      127.64     97.27 o 
   5   6  10      234.80      271.17     99.13 o 
   6   6  10     7512.96     7560.32    239.39 o 
   7   6  10     1570.68     1582.97    139.50 o 
   8   6  10     9690.60     9941.93    499.34 o 
   9   6  10      316.85      558.40    197.18 o 
  10   6  10      897.97     1074.32    183.01 o 
 -11   7  10     1392.92     1688.04    345.28 o 
 -10   7  10     2957.95     3000.54    325.29 o 
  -9   7  10     3014.41     3276.63    319.00 o 
  -8   7  10     3609.44     3447.10    321.81 o 
  -7   7  10     3515.56     3195.13    193.92 o 
  -6   7  10     1018.41     1068.48    132.66 o 
  -5   7  10      660.91      560.03    122.63 o 
  -4   7  10     6231.85     6189.54    238.14 o 
  -3   7  10     5069.38     5375.35    212.93 o 
  -2   7  10     9615.86     9826.13    319.93 o 
  -1   7  10     2589.07     2560.73    152.04 o 
   0   7  10     1548.21     1511.52    124.79 o 
   1   7  10      210.09      150.08     85.24 o 
   2   7  10     2710.68     2491.25    159.27 o 
   3   7  10      521.28      766.46    117.49 o 
   4   7  10     9290.31     9133.17    238.43 o 
   5   7  10     3065.09     3064.39    150.02 o 
   6   7  10     4249.63     4351.84    192.43 o 
   7   7  10      100.07      277.43     94.49 o 
   8   7  10        2.66       53.20     75.86 o 
   9   7  10      750.69      816.13    199.15 o 
  10   7  10     2496.64     2496.41    317.81 o 
 -11   8  10      415.40      794.08    247.01 o 
 -10   8  10        2.22      150.34    176.41 o 
  -9   8  10      972.07     1613.73    290.51 o 
  -8   8  10      224.09      185.09    154.49 o 
  -7   8  10    10761.28    10663.09    342.52 o 
  -6   8  10     1534.76     1367.37    177.92 o 
  -5   8  10     8455.92     8129.38    445.95 o 
  -4   8  10     2732.86     2495.38    178.40 o 
  -3   8  10      102.00       18.92     60.53 o 
  -2   8  10       12.05       65.13     72.31 o 
  -1   8  10     9332.05     9439.41    273.68 o 
   0   8  10      229.25      281.20     95.12 o 
   1   8  10    20127.96    20904.01    506.70 o 
   2   8  10     1180.91     1272.22    234.14 o 
   3   8  10     2072.63     2072.03    177.22 o 
   4   8  10      235.91      319.26    192.68 o 
   5   8  10      708.78      757.42    104.00 o 
   6   8  10      604.85      817.48    126.71 o 
   7   8  10     6927.35     7256.22    290.92 o 
   8   8  10      790.30      992.36    140.88 o 
   9   8  10     5070.54     5171.15    377.11 o 
  -9   9  10     1695.08     1857.21    296.53 o 
  -8   9  10      166.31      488.92    329.90 o 
  -7   9  10      292.88      585.45    138.40 o 
  -6   9  10      207.79      309.52    171.96 o 
  -5   9  10     2913.02     2727.20    215.65 o 
  -4   9  10     1166.76      971.58    142.22 o 
  -3   9  10    12266.34    12158.15    413.83 o 
  -2   9  10       19.54       82.01    138.14 o 
  -1   9  10     1977.01     1654.54    181.10 o 
   0   9  10        3.24      -30.29     72.29 o 
   1   9  10       72.00      122.69    109.57 o 
   2   9  10       90.73      106.41     89.78 o 
   3   9  10     6338.26     5863.99    268.51 o 
   4   9  10      770.66      775.65    205.78 o 
   5   9  10     4693.45     4810.98    305.94 o 
   6   9  10      532.04      561.25    143.08 o 
   7   9  10      311.25      417.96    142.70 o 
   8   9  10      499.78      566.12    179.74 o 
  -8  10  10     2106.85     2051.85    296.35 o 
  -7  10  10     1997.07     1632.74    291.83 o 
  -6  10  10     1661.47     1891.91    243.64 o 
  -5  10  10     1048.59     1051.39    191.62 o 
  -4  10  10      652.53      824.96    181.46 o 
  -3  10  10        5.66      133.27    185.18 o 
  -2  10  10      321.71      732.64    186.50 o 
  -1  10  10     2002.02     2027.32    197.56 o 
   0  10  10     4650.92     4630.40    259.28 o 
   1  10  10     2599.16     2308.51    188.37 o 
   2  10  10     3950.84     3833.14    251.56 o 
   3  10  10     1236.30     1139.79    158.84 o 
   4  10  10      176.84      116.60     94.58 o 
   5  10  10       34.94      209.20    115.25 o 
   6  10  10     1745.67     1825.91    228.23 o 
   7  10  10     1941.13     2185.62    280.47 o 
  -6  11  10      729.97      827.28    221.76 o 
  -5  11  10       24.28       19.17     97.27 o 
  -4  11  10     5996.10     6138.35    374.50 o 
  -3  11  10      619.78      769.72    198.40 o 
  -2  11  10     5591.36     6020.52    332.21 o 
  -1  11  10        6.76        6.29     76.57 o 
   0  11  10      527.12      574.21    147.86 o 
   1  11  10        0.11      243.05    110.45 o 
   2  11  10     3508.72     3393.66    274.18 o 
   3  11  10       88.74       42.57    133.58 o 
   4  11  10     6277.26     5736.27    313.21 o 
   5  11  10      206.10      332.04    311.52 o 
  -3  12  10       38.82      281.97    155.30 o 
  -2  12  10      184.80      311.79    132.45 o 
  -1  12  10      241.66      420.50    186.37 o 
   0  12  10     3026.60     3158.27    247.82 o 
   1  12  10      565.59      695.26    171.13 o 
   2  12  10     1838.80     1920.22    508.43 o 
 -13   0  11      781.66      908.53    210.73 o 
 -11   0  11     1402.53     1509.20    284.93 o 
  -9   0  11    14695.71    16723.21    792.95 o 
  -7   0  11     6596.45     6921.44    305.40 o 
  -5   0  11      237.67      333.78     62.62 o 
  -3   0  11     6417.02     5942.82    158.66 o 
  -1   0  11    91522.45    94145.90   1893.66 o 
   1   0  11     3120.35     3114.71     82.20 o 
   3   0  11      198.70      259.64     55.35 o 
   5   0  11    26749.66    27045.43    877.99 o 
   7   0  11    21739.57    20296.77    542.77 o 
   9   0  11       32.31      198.42    211.98 o 
  11   0  11     2040.63     2059.19    417.32 o 
 -14   1  11      364.42      843.72    249.57 o 
 -13   1  11     5129.22     5156.07    321.24 o 
 -12   1  11     1259.45     1456.31    211.95 o 
 -11   1  11     5864.31     6075.85    307.00 o 
 -10   1  11     2044.28     2130.58    181.02 o 
  -9   1  11      141.14      332.83    124.98 o 
  -8   1  11      777.20      740.93     82.80 o 
  -7   1  11    19106.12    19574.50    643.92 o 
  -6   1  11     3482.48     3371.91    124.00 o 
  -5   1  11    28643.70    29156.97    456.42 o 
  -4   1  11     8868.53     9053.99    134.68 o 
  -3   1  11    26694.09    27166.37    248.06 o 
  -2   1  11    13557.23    14410.04    175.20 o 
  -1   1  11     5464.10     5637.06     89.66 o 
   0   1  11     2704.08     2744.19     92.18 o 
   1   1  11    18285.24    17746.62    202.58 o 
   2   1  11    16747.72    16318.38    160.42 o 
   3   1  11    20123.93    20111.38    250.27 o 
   4   1  11      646.42      599.13     64.63 o 
   5   1  11       11.44      111.87     71.48 o 
   6   1  11      400.57      522.81     71.27 o 
   7   1  11     2607.30     2511.70    133.74 o 
   8   1  11     7186.36     6924.52    222.79 o 
   9   1  11    10411.33    10104.92    292.03 o 
  10   1  11     1953.09     2123.70    242.44 o 
  11   1  11     1577.85     1573.66    222.90 o 
  12   1  11      130.93      465.88    361.76 o 
 -13   2  11     1124.61     1158.15    206.61 o 
 -12   2  11      829.83      933.19    170.83 o 
 -11   2  11     2704.97     2592.42    218.27 o 
 -10   2  11     2016.90     2214.43    180.43 o 
  -9   2  11     2705.31     2661.95    187.38 o 
  -8   2  11     8144.92     8257.01    405.56 o 
  -7   2  11     2055.75     1901.74    119.57 o 
  -6   2  11     2397.16     2408.46    105.84 o 
  -5   2  11      995.56     1142.99     96.88 o 
  -4   2  11     3206.78     3232.66     88.70 o 
  -3   2  11     2062.72     1988.49     54.85 o 
  -2   2  11    26368.37    26754.22    223.62 o 
  -1   2  11     6696.39     6568.93     80.30 o 
   0   2  11     8776.07     8630.71    127.59 o 
   1   2  11     5924.04     6158.70    110.18 o 
   2   2  11      337.14      357.99     38.25 o 
   3   2  11     1531.14     1489.43     68.71 o 
   4   2  11    14816.70    14533.36    226.37 o 
   5   2  11     2429.99     2323.95     92.83 o 
   6   2  11    10082.05     9777.59    240.74 o 
   7   2  11     3074.19     3084.85    153.36 o 
   8   2  11     4091.17     3992.37    177.76 o 
   9   2  11       52.35       38.28     74.20 o 
  10   2  11       17.41      436.55    129.06 o 
  11   2  11      804.84      905.54    191.91 o 
  12   2  11     3317.28     3337.24    333.45 o 
 -13   3  11       40.93       84.61    108.38 o 
 -12   3  11     6131.32     5983.22    344.81 o 
 -11   3  11      371.33      593.68    132.84 o 
 -10   3  11     2754.92     2614.67    189.40 o 
  -9   3  11       44.39      257.59    171.33 o 
  -8   3  11      715.73      656.69     78.72 o 
  -7   3  11      229.45      282.28     62.19 o 
  -6   3  11    10204.34    10447.83    212.74 o 
  -5   3  11       15.77       70.43     61.77 o 
  -4   3  11    22691.39    23743.19    310.36 o 
  -3   3  11       14.09       81.77     37.78 o 
  -2   3  11     2444.98     2364.59     54.39 o 
  -1   3  11      266.90      167.06     34.46 o 
   0   3  11    10411.28    10535.08    145.69 o 
   1   3  11      260.66      276.16     41.53 o 
   2   3  11    19475.32    19110.77    265.58 o 
   3   3  11      144.43      264.77     43.72 o 
   4   3  11     4174.07     4057.52    118.33 o 
   5   3  11      139.73      202.49     60.42 o 
   6   3  11       10.57      165.10     87.82 o 
   7   3  11       27.41      286.30     73.46 o 
   8   3  11    12663.55    12012.41    315.99 o 
   9   3  11        1.64       75.29    128.14 o 
  10   3  11     7666.13     7607.49    331.93 o 
  11   3  11      141.70      115.42    138.34 o 
 -13   4  11       53.71      637.18    194.83 o 
 -12   4  11        7.71      352.21    136.95 o 
 -11   4  11      566.74      804.16    160.98 o 
 -10   4  11     1521.95     1562.54    166.66 o 
  -9   4  11     4798.17     4672.03    239.60 o 
  -8   4  11    14194.81    12845.20    457.61 o 
  -7   4  11     4390.07     4050.59    170.68 o 
  -6   4  11     4770.36     4491.12    183.89 o 
  -5   4  11      503.45      469.17     49.35 o 
  -4   4  11      369.48      382.16     45.74 o 
  -3   4  11     3596.32     3527.67    122.15 o 
  -2   4  11    16301.93    16483.63    283.79 o 
  -1   4  11    10940.17    10639.31    185.76 o 
   0   4  11     5419.11     5187.90     91.52 o 
   1   4  11      636.18      579.60     49.84 o 
   2   4  11      952.16      988.12     71.97 o 
   3   4  11     3373.95     3387.78    110.85 o 
   4   4  11    11383.99    11265.20    221.78 o 
   5   4  11    14325.18    14255.56    275.53 o 
   6   4  11     8335.04     8741.62    179.68 o 
   7   4  11     4395.36     4407.57    153.95 o 
   8   4  11     2636.26     2653.25    161.64 o 
   9   4  11      303.34      207.83     95.61 o 
  10   4  11      937.51     1068.01    200.67 o 
  11   4  11     1434.10     1276.10    229.12 o 
 -12   5  11     1533.52     1327.04    227.38 o 
 -11   5  11     8372.48     7378.46    787.89 o 
 -10   5  11      189.68      441.11    169.77 o 
  -9   5  11       18.30       -7.45     74.30 o 
  -8   5  11     1943.06     1727.71    110.60 o 
  -7   5  11     7471.80     7379.25    197.62 o 
  -6   5  11     2985.45     2926.27    144.98 o 
  -5   5  11    16315.54    16075.97    327.83 o 
  -4   5  11     1240.98     1005.37    147.85 o 
  -3   5  11     6060.32     5532.22    216.08 o 
  -2   5  11      279.74      451.63     97.39 o 
  -1   5  11     1839.75     1826.14    104.76 o 
   0   5  11      202.10      193.05     67.01 o 
   1   5  11    16833.82    15860.35    691.00 o 
   2   5  11     1954.59     1970.36     88.50 o 
   3   5  11    16314.54    16366.74    289.50 o 
   4   5  11      218.63      386.08    104.59 o 
   5   5  11      740.76      767.92     87.92 o 
   6   5  11      583.24      597.06     84.89 o 
   7   5  11     4883.14     4911.86    199.95 o 
   8   5  11      984.26     1069.58    168.42 o 
   9   5  11     6358.69     6275.15    321.56 o 
  10   5  11     1110.88      848.64    298.32 o 
  11   5  11      719.87      900.41    238.00 o 
 -12   6  11      140.71      454.14    418.42 o 
 -11   6  11     1719.86     1842.34    459.26 o 
 -10   6  11       78.54      127.87    143.32 o 
  -9   6  11    13655.55    13565.90    575.16 o 
  -8   6  11       41.66      393.22    105.12 o 
  -7   6  11    12094.31    12143.33    400.54 o 
  -6   6  11      414.04      400.29     91.27 o 
  -5   6  11        7.19       26.79     47.93 o 
  -4   6  11        3.50      -22.79     41.96 o 
  -3   6  11     8628.79     8778.04    287.68 o 
  -2   6  11     1525.68     1558.50    211.69 o 
  -1   6  11    16153.06    16467.48    386.15 o 
   0   6  11     1386.60     1300.03    109.87 o 
   1   6  11     4298.69     4110.60    268.89 o 
   2   6  11      176.78      145.97     69.97 o 
   3   6  11     1671.59     1583.44     90.01 o 
   4   6  11      193.80      269.73     91.41 o 
   5   6  11    11542.12    11815.93    293.42 o 
   6   6  11     1543.59     1504.09    119.93 o 
   7   6  11     5563.36     5684.12    289.70 o 
   8   6  11      725.38      667.64    122.87 o 
   9   6  11        3.47      -12.91     88.17 o 
  10   6  11       89.63      447.92    215.41 o 
 -11   7  11     2093.44     2294.44    320.96 o 
 -10   7  11      528.68      714.37    221.01 o 
  -9   7  11      365.20      535.81    205.05 o 
  -8   7  11      894.34      833.01    180.89 o 
  -7   7  11     2168.50     2320.28    173.09 o 
  -6   7  11     3380.83     3516.17    187.99 o 
  -5   7  11     5551.39     5478.87    217.46 o 
  -4   7  11     7262.17     6884.28    262.84 o 
  -3   7  11     4283.17     4345.01    199.94 o 
  -2   7  11      438.93      423.96    101.25 o 
  -1   7  11      867.67      876.62    122.74 o 
   0   7  11     2854.83     2965.38    178.07 o 
   1   7  11     8116.83     8300.67    305.06 o 
   2   7  11     4465.72     4436.12    222.08 o 
   3   7  11     5420.09     5510.77    249.35 o 
   4   7  11     1850.83     1858.22    121.74 o 
   5   7  11      129.67      307.58     81.25 o 
   6   7  11       64.15      179.06     77.48 o 
   7   7  11      406.02      697.54    123.35 o 
   8   7  11     1114.89     1116.61    142.16 o 
   9   7  11     5042.86     5187.68    362.11 o 
 -10   8  11     3453.75     3598.25    417.17 o 
  -9   8  11       39.71      103.07    170.96 o 
  -8   8  11     4369.23     4510.72    469.42 o 
  -7   8  11      915.53      630.66    178.03 o 
  -6   8  11      646.15      702.90    128.78 o 
  -5   8  11      397.62      326.82    138.01 o 
  -4   8  11      997.14     1046.04    139.58 o 
  -3   8  11      806.95      987.31    139.11 o 
  -2   8  11    10869.44    10669.53    336.93 o 
  -1   8  11      424.68      319.11    127.02 o 
   0   8  11    15510.99    16002.65    470.49 o 
   1   8  11     3301.83     3294.22    197.83 o 
   2   8  11       77.92       73.79     74.07 o 
   3   8  11        8.00       32.94     65.52 o 
   4   8  11     3692.39     3632.69    235.77 o 
   5   8  11     1119.28      857.56    156.12 o 
   6   8  11     8837.47     8889.42    300.87 o 
   7   8  11      532.52      616.72    131.46 o 
   8   8  11     1442.47     1647.07    186.91 o 
   9   8  11      404.64      544.62    195.42 o 
  -9   9  11      167.62      175.61    165.27 o 
  -8   9  11       22.99      195.56    167.12 o 
  -7   9  11      642.36      582.30    125.25 o 
  -6   9  11     5470.91     5077.00    337.29 o 
  -5   9  11     2778.36     2670.04    265.72 o 
  -4   9  11     8220.28     8135.49    424.04 o 
  -3   9  11      105.81      215.08    209.55 o 
  -2   9  11       32.27       86.75     75.33 o 
  -1   9  11      228.20      190.00    100.96 o 
   0   9  11     4994.86     5103.28    283.62 o 
   1   9  11      323.59      330.05    122.01 o 
   2   9  11     9324.27     9623.21    386.34 o 
   3   9  11     1921.45     1795.51    183.23 o 
   4   9  11     1707.54     1723.46    384.38 o 
   5   9  11        0.39       39.83     87.66 o 
   6   9  11      501.25      573.51    146.16 o 
   7   9  11      538.14      762.21    187.76 o 
   8   9  11     1737.36     2136.02    459.83 o 
  -8  10  11     1306.22     1404.25    293.47 o 
  -7  10  11     1343.14     1479.47    179.11 o 
  -6  10  11       52.33       47.04    100.56 o 
  -5  10  11      386.25      344.73    135.06 o 
  -4  10  11      913.97     1019.41    182.86 o 
  -3  10  11     3966.88     3937.68    273.07 o 
  -2  10  11     6218.44     5916.91    314.16 o 
  -1  10  11     4129.40     3947.38    260.58 o 
   0  10  11     1271.57     1262.68    173.62 o 
   1  10  11      553.81      349.57    112.45 o 
   2  10  11       42.58      108.57    190.32 o 
   3  10  11     1714.72     1465.62    227.13 o 
   4  10  11     1053.95      783.80    172.93 o 
   5  10  11     4876.95     4907.94    345.97 o 
   6  10  11     1192.18     1102.21    186.00 o 
  -6  11  11      210.56      221.81    158.43 o 
  -5  11  11     4169.33     3859.61    301.56 o 
  -4  11  11      250.38      308.36    171.00 o 
  -3  11  11     1492.96     1659.91    222.35 o 
  -2  11  11      176.09      115.27    117.39 o 
  -1  11  11       53.72      250.32    177.52 o 
   0  11  11      300.42      267.28    115.14 o 
   1  11  11     4389.81     4573.48    296.82 o 
   2  11  11      686.34      800.36    186.10 o 
   3  11  11     5153.05     4679.19    286.33 o 
   4  11  11       30.66       83.91    131.56 o 
  -2  12  11      744.73      862.48    188.99 o 
  -1  12  11     3242.27     3369.06    285.42 o 
   0  12  11      122.70       85.58    102.02 o 
   1  12  11      718.66      717.90    156.71 o 
 -12   0  12     7730.87     8312.06    822.52 o 
 -10   0  12    10107.23    10805.52    433.69 o 
  -8   0  12     4290.61     4542.79    261.98 o 
  -6   0  12     7277.02     7189.15    219.44 o 
  -4   0  12    40462.04    42114.64    544.58 o 
  -2   0  12    30436.21    32213.06    388.12 o 
   0   0  12     2753.60     2798.29     79.78 o 
   2   0  12    17334.90    17297.73    254.38 o 
   4   0  12    24195.01    24372.84    547.58 o 
   6   0  12     3109.78     3160.11    197.67 o 
   8   0  12     5178.27     4982.97    303.68 o 
  10   0  12     6803.78     6183.08    478.58 o 
  12   0  12     3538.18     3310.15    465.51 o 
 -13   1  12      665.60      846.81    187.21 o 
 -12   1  12     3909.08     4177.67    259.33 o 
 -11   1  12        5.95      178.93    118.23 o 
 -10   1  12       71.85      329.04    164.90 o 
  -9   1  12     1147.46     1161.91    137.44 o 
  -8   1  12    18953.11    19835.44    774.99 o 
  -7   1  12     2779.15     2927.79    141.96 o 
  -6   1  12     7407.34     7222.14    177.28 o 
  -5   1  12       54.40      113.66     52.08 o 
  -4   1  12        8.45       79.49     49.50 o 
  -3   1  12       38.62       87.37     42.90 o 
  -2   1  12    13526.01    13843.49    153.69 o 
  -1   1  12    17334.84    17930.13    241.91 o 
   0   1  12    50457.98    50283.25    424.90 o 
   1   1  12     3465.23     3239.77     77.80 o 
   2   1  12    23279.78    22437.38    265.79 o 
   3   1  12      172.02      234.22     40.81 o 
   4   1  12      593.24      651.56     60.35 o 
   5   1  12      441.71      411.31     64.13 o 
   6   1  12     4738.74     4491.57    165.37 o 
   7   1  12     6666.47     6319.58    209.56 o 
   8   1  12     8082.15     7910.77    269.01 o 
   9   1  12      110.18      405.36    104.49 o 
  10   1  12      380.60      414.30    181.24 o 
  11   1  12       49.57      227.39    139.27 o 
  12   1  12     2012.08     2005.36    363.00 o 
 -13   2  12      790.11      900.95    180.24 o 
 -12   2  12     1481.34     1583.97    190.13 o 
 -11   2  12     5301.73     5530.10    273.85 o 
 -10   2  12     4392.78     4394.85    233.43 o 
  -9   2  12    12262.65    12506.26    542.61 o 
  -8   2  12       17.01       98.39     81.53 o 
  -7   2  12       62.69      332.61     78.05 o 
  -6   2  12     3298.14     3248.10    133.80 o 
  -5   2  12    13177.68    13473.35    382.40 o 
  -4   2  12     9099.39     9686.17    205.68 o 
  -3   2  12    26079.40    26302.74    475.71 o 
  -2   2  12     1807.78     1882.12     47.91 o 
  -1   2  12      199.78      260.93     37.32 o 
   0   2  12      114.18      186.63     34.39 o 
   1   2  12     6811.34     6965.15    126.49 o 
   2   2  12     4976.03     5068.77    115.63 o 
   3   2  12    21105.20    21348.57    288.44 o 
   4   2  12     3763.37     3665.94    115.26 o 
   5   2  12     3568.45     3454.78    116.84 o 
   6   2  12     1614.81     1721.31    120.79 o 
   7   2  12      142.99      414.44     96.34 o 
   8   2  12      629.16      800.42    108.98 o 
   9   2  12     5664.46     5508.35    259.21 o 
  10   2  12     1556.13     1472.26    174.85 o 
  11   2  12     4322.21     4564.16    336.63 o 
 -13   3  12     6814.72     6836.19    363.57 o 
 -12   3  12        1.94      359.84    123.57 o 
 -11   3  12       36.40      458.67    170.97 o 
 -10   3  12       23.41      664.71    238.82 o 
  -9   3  12     4182.48     3829.73    218.42 o 
  -8   3  12      319.95      412.12     79.42 o 
  -7   3  12    16355.43    16283.00    470.66 o 
  -6   3  12      455.44      659.11     89.96 o 
  -5   3  12     6014.31     5991.87    149.98 o 
  -4   3  12      383.55      381.82     50.62 o 
  -3   3  12       14.27       73.02     44.89 o 
  -2   3  12      853.20      913.11     39.03 o 
  -1   3  12    18307.96    18435.65    251.59 o 
   0   3  12      102.67      115.37     34.63 o 
   1   3  12    12676.91    12789.71    182.26 o 
   2   3  12     3038.20     3049.38     90.97 o 
   3   3  12       79.13      231.46     53.10 o 
   4   3  12       49.06      130.27     63.48 o 
   5   3  12     4195.47     4305.67    131.63 o 
   6   3  12      569.10      637.47     71.60 o 
   7   3  12     4215.24     4408.67    188.12 o 
   8   3  12      831.47     1016.70    123.50 o 
   9   3  12     2915.20     3053.96    208.55 o 
  10   3  12      301.35      463.74    168.23 o 
  11   3  12        9.10       23.21     96.33 o 
 -13   4  12      583.75      889.05    307.34 o 
 -12   4  12     2192.73     2136.97    212.59 o 
 -11   4  12     2553.56     2283.53    217.91 o 
 -10   4  12    10006.76     8963.39    622.27 o 
  -9   4  12     2660.20     2575.77    191.83 o 
  -8   4  12     3473.51     3274.31    197.15 o 
  -7   4  12        0.07       65.75     49.64 o 
  -6   4  12     2003.67     1929.97    100.64 o 
  -5   4  12     2074.14     1942.14    103.27 o 
  -4   4  12     6497.54     6472.50    132.70 o 
  -3   4  12     9499.99     9506.48    216.57 o 
  -2   4  12     3092.37     2872.80    113.19 o 
  -1   4  12     4392.70     4178.96     78.76 o 
   0   4  12       88.23      156.94     27.04 o 
   1   4  12      861.79      827.87     72.03 o 
   2   4  12     8110.08     8114.47    161.14 o 
   3   4  12    20091.02    20446.18    310.09 o 
   4   4  12     6967.51     7014.61    186.24 o 
   5   4  12     8358.68     8633.27    217.74 o 
   6   4  12     1105.57     1009.81    109.08 o 
   7   4  12      408.29      341.18     75.52 o 
   8   4  12     2609.26     2408.31    193.89 o 
   9   4  12     4537.67     4515.54    256.01 o 
  10   4  12     3129.73     3010.95    242.27 o 
  11   4  12     3679.45     4260.77    405.38 o 
 -12   5  12     1805.17     2021.96    238.76 o 
 -11   5  12       53.29      182.20    124.95 o 
 -10   5  12      741.99      729.79    164.12 o 
  -9   5  12      904.27     1117.17    145.55 o 
  -8   5  12    15556.48    14258.47    433.17 o 
  -7   5  12     1147.51     1157.51    118.81 o 
  -6   5  12    10345.96    10203.54    354.09 o 
  -5   5  12      504.59      584.19     86.52 o 
  -4   5  12      492.69      758.00    121.34 o 
  -3   5  12      797.04      743.38     79.24 o 
  -2   5  12     6415.24     6482.10    193.02 o 
  -1   5  12      368.22      349.45     71.66 o 
   0   5  12    21044.79    21263.27    397.34 o 
   1   5  12      725.03      616.90     70.74 o 
   2   5  12     7522.24     7440.51    155.18 o 
   3   5  12       59.93      153.09    101.98 o 
   4   5  12     1297.33     1424.28     99.12 o 
   5   5  12      681.69      649.44    119.76 o 
   6   5  12    14573.44    14665.41    624.53 o 
   7   5  12     1396.08     1289.04    127.26 o 
   8   5  12     7905.46     7684.60    379.04 o 
   9   5  12       26.31      480.59    136.21 o 
  10   5  12       26.38      684.97    372.24 o 
 -12   6  12     3531.26     3445.91    409.44 o 
 -11   6  12      346.42      626.53    213.09 o 
 -10   6  12    10807.52    10357.41    766.46 o 
  -9   6  12        2.98      -41.81    120.69 o 
  -8   6  12     2290.47     1991.22    161.61 o 
  -7   6  12       27.10      145.33     94.88 o 
  -6   6  12     2599.71     2599.79    151.98 o 
  -5   6  12      173.05      210.24     76.91 o 
  -4   6  12    17459.49    17622.77    372.45 o 
  -3   6  12       13.88      105.46     80.98 o 
  -2   6  12    15591.69    15717.42    342.22 o 
  -1   6  12     2320.25     2343.83    203.81 o 
   0   6  12      887.96      843.74    124.69 o 
   1   6  12     1781.09     1492.23    128.84 o 
   2   6  12     6949.55     6747.33    244.17 o 
   3   6  12       46.27        8.40     35.87 o 
   4   6  12    17653.12    18142.89    370.92 o 
   5   6  12        5.56      272.32    147.36 o 
   6   6  12     2312.24     2248.84    149.52 o 
   7   6  12       33.50      269.30     95.63 o 
   8   6  12      642.14      688.04    171.41 o 
   9   6  12        8.35      578.49    198.59 o 
  10   6  12     5376.53     5397.25    361.51 o 
 -11   7  12        7.21       -5.44    228.47 o 
 -10   7  12      296.69      271.96    196.28 o 
  -9   7  12     3790.74     3467.49    337.64 o 
  -8   7  12     2574.89     2217.58    287.59 o 
  -7   7  12    10918.86    10395.40    328.49 o 
  -6   7  12     2939.53     2893.08    178.82 o 
  -5   7  12      966.13      965.21    124.71 o 
  -4   7  12      213.79      331.51     95.15 o 
  -3   7  12     1328.22     1393.47    174.30 o 
  -2   7  12     5468.54     5544.45    239.31 o 
  -1   7  12     5671.64     5912.65    235.68 o 
   0   7  12     4838.96     4955.78    220.58 o 
   1   7  12     3308.36     3169.21    196.03 o 
   2   7  12     2866.46     2817.24    179.10 o 
   3   7  12      784.58      523.87    131.63 o 
   4   7  12      325.57      255.89     98.07 o 
   5   7  12      653.43      668.23    107.31 o 
   6   7  12     4988.72     4920.62    212.96 o 
   7   7  12     1873.36     1998.00    173.92 o 
   8   7  12     4191.47     3739.84    205.08 o 
   9   7  12      761.03     1206.30    250.65 o 
 -10   8  12       95.39      103.72    182.90 o 
  -9   8  12     1484.00     1713.46    273.40 o 
  -8   8  12      100.25      168.48    146.37 o 
  -7   8  12       89.25      458.00    187.79 o 
  -6   8  12      189.04      164.77     93.67 o 
  -5   8  12     4205.98     4156.83    194.16 o 
  -4   8  12       35.60       40.07     68.55 o 
  -3   8  12     8285.27     8197.15    323.77 o 
  -2   8  12      713.00      630.03    123.70 o 
  -1   8  12     2246.68     2531.21    208.80 o 
   0   8  12      736.42      608.74    122.19 o 
   1   8  12     1379.01     1371.22    145.21 o 
   2   8  12      486.40      276.94    104.42 o 
   3   8  12    11282.85    11079.30    396.49 o 
   4   8  12      749.82      707.42    132.69 o 
   5   8  12     3676.01     3864.05    264.54 o 
   6   8  12       21.12       47.13    112.60 o 
   7   8  12      158.17      517.37    159.60 o 
   8   8  12        9.09      155.15    171.43 o 
  -9   9  12     1495.51     1418.36    340.24 o 
  -8   9  12      389.57      609.56    196.16 o 
  -7   9  12     6513.37     6191.01    326.86 o 
  -6   9  12      780.69      677.28    134.17 o 
  -5   9  12     2697.09     3028.74    382.14 o 
  -4   9  12       32.36      204.90    118.56 o 
  -3   9  12      143.82      224.03    139.24 o 
  -2   9  12      149.51      264.02    102.64 o 
  -1   9  12     6079.02     6287.85    281.64 o 
   0   9  12     1744.49     1639.60    163.81 o 
   1   9  12     6898.06     6688.34    290.07 o 
   2   9  12      399.48      412.77    141.55 o 
   3   9  12      448.96      448.10    166.73 o 
   4   9  12        4.58       94.68     99.67 o 
   5   9  12     4314.00     4204.76    290.23 o 
   6   9  12     1659.97     1678.20    220.14 o 
   7   9  12     3688.78     3974.08    354.79 o 
  -7  10  12       11.80      530.83    159.15 o 
  -6  10  12      115.41      103.86    155.62 o 
  -5  10  12     2063.41     1933.53    237.90 o 
  -4  10  12     3583.23     3590.08    257.88 o 
  -3  10  12     4859.49     4807.08    306.96 o 
  -2  10  12     1782.25     1998.45    214.90 o 
  -1  10  12      996.11      998.66    162.47 o 
   0  10  12        0.48      253.28    197.99 o 
   1  10  12     1199.99     1017.23    181.54 o 
   2  10  12     1831.38     1885.77    192.13 o 
   3  10  12     3644.78     3170.09    253.27 o 
   4  10  12     4314.88     4143.86    271.50 o 
   5  10  12     1310.82     1412.68    238.00 o 
   6  10  12      516.86      432.52    165.57 o 
  -5  11  12        8.94      287.80    212.32 o 
  -4  11  12        6.26        4.23     87.66 o 
  -3  11  12       66.91       63.35     96.44 o 
  -2  11  12     2000.05     2128.18    215.75 o 
  -1  11  12       35.93      -22.29     86.87 o 
   0  11  12     3019.82     3342.88    242.08 o 
   1  11  12      321.44      372.62    127.57 o 
   2  11  12     1519.68     1562.69    224.90 o 
   3  11  12        0.98       37.66     86.62 o 
   4  11  12      131.71      329.20    184.04 o 
 -13   0  13     4181.99     4568.67    359.30 o 
 -11   0  13     1708.56     2181.52    264.06 o 
  -9   0  13     5474.45     5895.08    347.85 o 
  -7   0  13    19079.21    19492.82    537.04 o 
  -5   0  13    32764.86    34759.66    552.46 o 
  -3   0  13     1719.88     1846.61    135.54 o 
  -1   0  13     4948.29     4653.93    130.56 o 
   1   0  13    39926.23    40998.74    485.27 o 
   3   0  13    13924.24    13561.37    240.44 o 
   5   0  13      404.27      419.43     95.12 o 
   7   0  13    28232.28    26358.52   1032.06 o 
   9   0  13    11698.12    10918.62    461.70 o 
  11   0  13     1610.64     1676.99    335.53 o 
 -13   1  13       91.55      172.24    124.83 o 
 -12   1  13      454.59      767.40    179.64 o 
 -11   1  13     2980.72     3250.50    248.50 o 
 -10   1  13       63.84      291.13    175.85 o 
  -9   1  13    15080.30    15982.48    563.81 o 
  -8   1  13     6582.84     6913.21    252.48 o 
  -7   1  13     2075.75     2108.72    113.15 o 
  -6   1  13     1430.59     1532.71     83.09 o 
  -5   1  13     1450.50     1319.94     66.34 o 
  -4   1  13     6040.36     6400.47    119.62 o 
  -3   1  13    17698.87    18029.11    245.01 o 
  -2   1  13     8342.27     8238.86    114.75 o 
  -1   1  13    14330.50    14239.24    191.54 o 
   0   1  13      536.79      918.76    122.99 o 
   1   1  13    11302.31    11457.50    190.93 o 
   2   1  13     2969.01     2713.15     97.94 o 
   3   1  13     2658.13     2527.43     87.93 o 
   4   1  13     2600.74     2527.48     98.83 o 
   5   1  13    11552.75    11272.03    243.17 o 
   6   1  13     1211.57     1266.05    110.22 o 
   7   1  13    11287.42    10902.99    301.37 o 
   8   1  13     1232.55     1176.51    121.50 o 
   9   1  13        6.50      252.81    117.53 o 
  10   1  13     1315.33     1477.69    218.77 o 
  11   1  13     2076.00     2472.28    287.78 o 
 -13   2  13     1716.34     1991.59    228.90 o 
 -12   2  13     4967.59     5240.73    301.96 o 
 -11   2  13      376.13      437.90    134.04 o 
 -10   2  13     1465.15     1743.60    188.27 o 
  -9   2  13      152.81      246.72     80.18 o 
  -8   2  13     2007.19     2115.55    155.40 o 
  -7   2  13     4697.92     4594.91    168.95 o 
  -6   2  13    15827.90    15845.89    300.16 o 
  -5   2  13     9078.18     8937.22    168.83 o 
  -4   2  13     9085.68     9344.55    147.58 o 
  -3   2  13     1009.81      945.23     77.58 o 
  -2   2  13      780.54      781.82     36.69 o 
  -1   2  13     2327.28     2429.83     99.31 o 
   0   2  13    19581.44    19884.64    267.09 o 
   1   2  13      632.66      617.18     52.80 o 
   2   2  13    16788.01    16670.27    240.82 o 
   3   2  13     4822.56     4775.14    126.82 o 
   4   2  13     1962.37     1865.39     85.65 o 
   5   2  13     1079.81     1162.80     81.09 o 
   6   2  13     3052.55     2902.94    186.81 o 
   7   2  13     3004.32     2873.59    153.46 o 
   8   2  13    10471.61    10337.22    442.65 o 
   9   2  13     1134.50     1171.57    154.89 o 
  10   2  13     3450.33     3464.54    256.95 o 
  11   2  13      337.02      317.36    167.23 o 
 -13   3  13        0.14       23.62    102.89 o 
 -12   3  13     1152.46     1495.72    208.74 o 
 -11   3  13        0.99      460.65    211.35 o 
 -10   3  13    12959.37    12399.01    474.28 o 
  -9   3  13      172.05      370.19    121.93 o 
  -8   3  13    11864.16    12015.04    293.10 o 
  -7   3  13      213.79      321.36     76.33 o 
  -6   3  13     2184.90     2417.91    113.54 o 
  -5   3  13       63.46      301.96     77.51 o 
  -4   3  13     3352.78     3237.49     99.01 o 
  -3   3  13      447.77      539.56     54.20 o 
  -2   3  13    16426.09    16420.37    166.49 o 
  -1   3  13     1188.19     1248.36    132.90 o 
   0   3  13     8652.33     8532.23    142.86 o 
   1   3  13      947.76      860.90     57.65 o 
   2   3  13     5487.56     5408.74    130.98 o 
   3   3  13       74.55      163.79     64.09 o 
   4   3  13    12795.53    13004.00    231.12 o 
   5   3  13      151.72      202.01     69.13 o 
   6   3  13     9828.41    10241.64    236.91 o 
   7   3  13      136.74      397.16     90.43 o 
   8   3  13      470.26      619.91    112.31 o 
   9   3  13        1.08      322.23    121.02 o 
  10   3  13     2259.78     2552.13    253.37 o 
  11   3  13        5.61      515.99    195.99 o 
 -12   4  13     3129.71     3057.38    266.05 o 
 -11   4  13     2392.46     2299.99    216.72 o 
 -10   4  13      116.33      444.08    137.86 o 
  -9   4  13      703.70      653.08    126.09 o 
  -8   4  13     3329.55     3096.12    155.88 o 
  -7   4  13     6769.84     6123.00    320.34 o 
  -6   4  13     4924.92     4687.01    143.80 o 
  -5   4  13     5294.48     5241.07    134.54 o 
  -4   4  13     6672.87     6446.19    143.05 o 
  -3   4  13     6928.17     6973.44    191.57 o 
  -2   4  13       93.39      177.94     58.24 o 
  -1   4  13      493.99      410.51     36.13 o 
   0   4  13     7923.58     7875.35    153.87 o 
   1   4  13     4872.08     4774.35    115.11 o 
   2   4  13    13174.92    13300.46    231.80 o 
   3   4  13     4979.18     4711.31    145.29 o 
   4   4  13     2606.35     2529.40    119.11 o 
   5   4  13       77.11      219.42    104.91 o 
   6   4  13     1255.60     1274.61    103.55 o 
   7   4  13     2244.64     2353.63    134.65 o 
   8   4  13     3997.64     4004.34    257.13 o 
   9   4  13     4642.92     4328.28    260.57 o 
  10   4  13      894.31      736.62    218.03 o 
 -12   5  13       45.29      216.96    216.97 o 
 -11   5  13     1642.08     1638.55    286.68 o 
 -10   5  13     1570.61     1691.52    187.39 o 
  -9   5  13     8139.49     7105.23    625.48 o 
  -8   5  13     2505.86     2256.31    196.29 o 
  -7   5  13     3484.44     3417.90    192.20 o 
  -6   5  13      300.98      391.07     86.64 o 
  -5   5  13     1401.56     1568.55    109.25 o 
  -4   5  13      360.79      296.76     68.61 o 
  -3   5  13    16825.18    16953.59    343.17 o 
  -2   5  13     1524.40     1496.08    114.18 o 
  -1   5  13    16020.61    16217.28    324.47 o 
   0   5  13      101.79      152.59     97.65 o 
   1   5  13     1536.21     1420.63     77.44 o 
   2   5  13        7.66      -24.22     26.22 o 
   3   5  13    11506.03    11295.20    225.72 o 
   4   5  13     1702.36     1689.27    107.93 o 
   5   5  13    17437.20    17879.06    350.16 o 
   6   5  13     1058.85     1108.51    109.63 o 
   7   5  13     8234.64     8295.48    336.80 o 
   8   5  13      211.83      475.63    118.21 o 
   9   5  13      858.11     1215.38    246.43 o 
  10   5  13       62.94      846.21    193.44 o 
 -11   6  13     3890.32     3828.24    370.62 o 
 -10   6  13      158.51      391.90    230.39 o 
  -9   6  13       61.77      371.81    383.09 o 
  -8   6  13     1008.09     1106.01    143.23 o 
  -7   6  13    10484.45    10044.55    317.39 o 
  -6   6  13     1956.01     1831.27    185.23 o 
  -5   6  13    10917.21    10667.75    281.67 o 
  -4   6  13      917.23     1009.93    106.11 o 
  -3   6  13     2882.54     3006.09    169.67 o 
  -2   6  13      968.75      903.86    103.85 o 
  -1   6  13     1541.27     1605.86    115.92 o 
   0   6  13     1113.61      883.46     99.90 o 
   1   6  13    16442.11    16628.85    367.03 o 
   2   6  13      212.16      335.31     94.27 o 
   3   6  13    13539.31    13394.15    263.81 o 
   4   6  13       94.46      257.65     68.39 o 
   5   6  13       78.86      180.89     83.12 o 
   6   6  13       78.87      266.12     82.33 o 
   7   6  13     4134.78     4287.97    319.50 o 
   8   6  13        4.75      124.48     71.96 o 
   9   6  13     4803.64     4699.22    334.85 o 
 -11   7  13     1267.90     1200.60    281.95 o 
 -10   7  13     1784.15     1429.94    315.82 o 
  -9   7  13     3441.06     3535.73    343.58 o 
  -8   7  13     1188.28     1297.43    159.57 o 
  -7   7  13     2201.21     2357.73    191.33 o 
  -6   7  13      592.54      569.55    114.88 o 
  -5   7  13      628.67      764.23    103.09 o 
  -4   7  13     3441.25     3489.29    250.80 o 
  -3   7  13     6989.15     6859.18    226.74 o 
  -2   7  13     2859.62     2875.51    151.66 o 
  -1   7  13     1791.65     1796.25    161.09 o 
   0   7  13     2204.63     2093.53    160.26 o 
   1   7  13     1447.27     1245.39    136.79 o 
   2   7  13       95.32       -4.71     49.40 o 
   3   7  13     2516.42     2579.13    197.07 o 
   4   7  13     5885.58     5624.10    268.42 o 
   5   7  13     6530.79     6417.74    242.87 o 
   6   7  13     1001.99     1113.98    143.18 o 
   7   7  13     1931.29     1987.00    163.39 o 
   8   7  13        9.26       36.60     95.48 o 
   9   7  13       42.78      356.90    236.73 o 
 -10   8  13      845.77     1077.21    272.10 o 
  -9   8  13       24.86      361.34    187.87 o 
  -8   8  13     1297.44     1243.81    266.47 o 
  -7   8  13      102.87      163.80    137.10 o 
  -6   8  13    12649.79    12317.83    375.76 o 
  -5   8  13      797.78      526.72    101.75 o 
  -4   8  13     8146.42     8259.35    281.52 o 
  -3   8  13       38.64       74.87     86.65 o 
  -2   8  13      505.43      348.62    101.68 o 
  -1   8  13     2908.58     2708.56    195.22 o 
   0   8  13    10467.53    10199.34    353.75 o 
   1   8  13      364.67      331.21    109.62 o 
   2   8  13     8137.28     8200.95    322.02 o 
   3   8  13      441.61      342.11    110.19 o 
   4   8  13     2148.96     1919.10    184.94 o 
   5   8  13       58.23       81.48     90.43 o 
   6   8  13     1100.05     1115.95    173.71 o 
   7   8  13      181.32      119.85    123.60 o 
   8   8  13     3490.87     3383.55    240.94 o 
  -9   9  13      149.24      426.26    313.49 o 
  -8   9  13     2852.40     2921.79    336.58 o 
  -7   9  13       41.48      151.73    140.11 o 
  -6   9  13      247.16      352.00    115.50 o 
  -5   9  13       38.52      311.45    298.31 o 
  -4   9  13     2470.45     2706.78    247.28 o 
  -3   9  13     1166.67     1094.94    201.89 o 
  -2   9  13     8103.58     8168.66    353.95 o 
  -1   9  13     1396.82     1431.62    180.14 o 
   0   9  13     1362.40     1408.34    175.39 o 
   1   9  13      390.79      407.94    123.96 o 
   2   9  13       45.02       54.37    102.19 o 
   3   9  13      622.81      677.76    312.36 o 
   4   9  13     4914.02     5072.42    336.75 o 
   5   9  13     1698.42     1330.26    189.88 o 
   6   9  13     2555.73     2657.14    245.67 o 
   7   9  13      165.82       41.44    111.14 o 
  -7  10  13      843.32     1167.07    185.08 o 
  -6  10  13     3795.54     3910.61    282.07 o 
  -5  10  13     2263.31     2474.14    202.29 o 
  -4  10  13     2410.75     2590.70    309.15 o 
  -3  10  13      535.49      571.71    174.25 o 
  -2  10  13        0.13       80.14     97.09 o 
  -1  10  13      501.01      450.68    128.01 o 
   0  10  13      957.58     1070.25    174.66 o 
   1  10  13      853.98      902.09    163.20 o 
   2  10  13     5129.99     4932.17    282.53 o 
   3  10  13     1129.95     1186.82    186.01 o 
   4  10  13      751.23      519.37    161.21 o 
   5  10  13       16.74       27.11     90.37 o 
  -5  11  13      591.85      658.55    219.27 o 
  -4  11  13       19.91      298.92    264.36 o 
  -3  11  13     5546.60     5658.24    353.90 o 
  -2  11  13       66.65      385.17    412.73 o 
  -1  11  13     3604.00     3742.68    266.30 o 
   0  11  13       61.35      175.12    171.01 o 
   1  11  13       35.70      383.64    155.31 o 
   2  11  13       85.82      205.70    142.33 o 
   3  11  13     1009.66     1159.26    224.40 o 
 -12   0  14     1227.86     1064.14    219.32 o 
 -10   0  14      759.25      772.50    177.41 o 
  -8   0  14    23173.24    22887.39    708.18 o 
  -6   0  14    13390.52    13279.61    331.06 o 
  -4   0  14     2690.49     2745.19    111.24 o 
  -2   0  14    17453.74    17524.42    281.00 o 
   0   0  14    10410.80    10117.29    237.48 o 
   2   0  14     5354.01     5442.90    137.38 o 
   4   0  14     1321.67     1358.88    186.78 o 
   6   0  14    14204.20    13705.43    932.36 o 
   8   0  14    15135.88    14723.64    537.22 o 
  10   0  14      764.69      702.74    234.62 o 
 -13   1  14     1104.70     1438.61    189.71 o 
 -12   1  14     7775.68     8115.20    334.45 o 
 -11   1  14     1305.51     1389.74    155.78 o 
 -10   1  14     2338.07     2816.63    194.95 o 
  -9   1  14     4875.96     4906.59    223.60 o 
  -8   1  14       13.57      249.56     98.66 o 
  -7   1  14      303.21      293.65     68.36 o 
  -6   1  14    11104.09    11123.15    270.69 o 
  -5   1  14     2851.73     2779.91     94.08 o 
  -4   1  14    25889.90    26860.44    300.53 o 
  -3   1  14     4233.79     4229.22     91.81 o 
  -2   1  14     8015.97     8318.17    122.58 o 
  -1   1  14      456.76      505.34     35.49 o 
   0   1  14     2611.92     2518.60     60.25 o 
   1   1  14    11469.61    12000.21    189.33 o 
   2   1  14     8469.04     8215.67    186.33 o 
   3   1  14     2194.83     2120.90     89.26 o 
   4   1  14     8318.22     8420.18    178.04 o 
   5   1  14     1047.35     1030.43     96.40 o 
   6   1  14      944.52      870.09    100.46 o 
   7   1  14      109.43      298.80     91.65 o 
   8   1  14     2834.45     2576.60    172.59 o 
   9   1  14     5301.50     4788.28    247.46 o 
  10   1  14     5843.80     5680.29    343.68 o 
  11   1  14     1555.99     1608.21    257.30 o 
 -13   2  14     3092.68     3220.19    290.12 o 
 -12   2  14       41.75      449.98    252.75 o 
 -11   2  14       16.55       56.57     90.43 o 
 -10   2  14      469.46      418.74    134.08 o 
  -9   2  14     7317.24     6968.51    296.41 o 
  -8   2  14     3191.11     3186.81    179.26 o 
  -7   2  14    12077.48    11605.00    408.64 o 
  -6   2  14     4726.07     4785.70    147.70 o 
  -5   2  14     5319.88     5343.06    153.35 o 
  -4   2  14        0.16       49.98     28.55 o 
  -3   2  14    11449.92    11833.68    155.63 o 
  -2   2  14     4162.22     4175.84     77.74 o 
  -1   2  14    22694.00    22823.41    277.65 o 
   0   2  14     2330.55     2377.75     81.59 o 
   1   2  14    10171.59    10115.96    170.22 o 
   2   2  14      707.56      703.97     56.73 o 
   3   2  14      631.86      742.84     69.94 o 
   4   2  14     1469.18     1431.60    138.74 o 
   5   2  14     4167.50     4128.33    141.44 o 
   6   2  14     3302.67     3232.57    164.53 o 
   7   2  14     4352.30     4161.95    180.79 o 
   8   2  14      236.86      338.08     98.22 o 
   9   2  14     1228.31     1228.12    172.86 o 
  10   2  14       33.27      341.47    292.18 o 
  11   2  14      451.21      527.21    341.78 o 
 -13   3  14     3487.10     3285.88    274.32 o 
 -12   3  14      305.87      571.89    161.42 o 
 -11   3  14     5959.99     5786.13    308.07 o 
 -10   3  14      945.53     1042.69    179.91 o 
  -9   3  14     5181.72     4956.27    216.15 o 
  -8   3  14     1413.04     1315.53    127.34 o 
  -7   3  14     5011.25     4939.46    168.72 o 
  -6   3  14      153.86      276.27     82.23 o 
  -5   3  14    12958.87    12681.03    239.28 o 
  -4   3  14       77.08      311.76     51.30 o 
  -3   3  14    21279.85    22026.11    273.11 o 
  -2   3  14     6870.76     6783.51    124.30 o 
  -1   3  14     1917.70     1948.18     69.38 o 
   0   3  14     1237.77     1279.39     65.53 o 
   1   3  14     7273.85     7163.80    143.42 o 
   2   3  14        4.31       93.12     91.00 o 
   3   3  14    17691.16    17812.14    337.08 o 
   4   3  14      566.68      657.01     72.48 o 
   5   3  14     5556.14     5489.96    158.06 o 
   6   3  14      130.68      162.15     67.92 o 
   7   3  14      612.03      703.51    108.48 o 
   8   3  14        5.80      220.81    117.22 o 
   9   3  14     6255.00     5972.54    307.08 o 
  10   3  14      102.04      354.98    177.10 o 
 -12   4  14      153.26      190.60    114.14 o 
 -11   4  14      169.99      464.50    149.59 o 
 -10   4  14      930.23      910.47    157.03 o 
  -9   4  14     3677.59     3376.31    220.39 o 
  -8   4  14     5678.95     5053.23    259.46 o 
  -7   4  14     4959.58     4775.41    168.11 o 
  -6   4  14     2548.73     2439.86    127.98 o 
  -5   4  14     1165.66     1026.37     70.25 o 
  -4   4  14       51.91      308.15     73.75 o 
  -3   4  14     3657.81     3748.78    157.78 o 
  -2   4  14     3293.21     3430.56    143.78 o 
  -1   4  14     8393.63     8103.76    150.16 o 
   0   4  14    14494.83    14311.72    214.41 o 
   1   4  14     7537.43     7208.73    148.75 o 
   2   4  14     2027.32     1684.87    151.51 o 
   3   4  14      914.61      924.72     76.77 o 
   4   4  14      752.61      888.33     89.06 o 
   5   4  14     4216.76     4412.80    162.35 o 
   6   4  14     1899.69     2194.35    174.19 o 
   7   4  14     4322.84     4461.10    193.33 o 
   8   4  14     3359.52     3441.54    227.48 o 
   9   4  14       14.64      348.20    142.28 o 
  10   4  14       19.85      911.15    251.83 o 
 -12   5  14     3925.37     4044.22    468.87 o 
 -11   5  14      738.63      797.69    245.82 o 
 -10   5  14     4458.42     4433.17    410.33 o 
  -9   5  14      249.37      335.37    263.23 o 
  -8   5  14      822.85      718.16    150.82 o 
  -7   5  14       51.65       29.02     62.62 o 
  -6   5  14     6422.47     6665.54    236.13 o 
  -5   5  14     1327.12     1318.57    112.95 o 
  -4   5  14    11466.89    11685.14    301.00 o 
  -3   5  14     3746.30     3593.85    166.98 o 
  -2   5  14     6680.63     6747.49    208.74 o 
  -1   5  14     1433.76     1302.93    102.40 o 
   0   5  14       90.85      239.91     62.67 o 
   1   5  14      156.44      163.82     43.32 o 
   2   5  14    12921.88    12908.76    240.46 o 
   3   5  14     3986.04     3679.74    135.16 o 
   4   5  14    18595.44    19093.41    348.75 o 
   5   5  14      729.41      654.70     88.26 o 
   6   5  14      830.12      978.35    113.92 o 
   7   5  14      329.06      401.96     94.71 o 
   8   5  14     1704.66     1733.04    181.74 o 
   9   5  14      236.26      270.14    137.79 o 
  10   5  14     4210.86     4260.92    316.18 o 
 -11   6  14       76.82      192.19    192.60 o 
 -10   6  14     2471.08     2231.40    307.77 o 
  -9   6  14      970.74      987.14    223.45 o 
  -8   6  14     8482.97     8413.61    344.42 o 
  -7   6  14     1140.39     1060.63    138.14 o 
  -6   6  14     3765.84     3552.53    178.77 o 
  -5   6  14       74.77      322.58    134.13 o 
  -4   6  14       62.22      232.59    178.35 o 
  -3   6  14     1582.97     1589.06    120.43 o 
  -2   6  14    20617.26    21094.28    425.40 o 
  -1   6  14      160.45      270.56     81.83 o 
   0   6  14    10219.94    10185.84    277.65 o 
   1   6  14     2836.05     2623.09    153.71 o 
   2   6  14     2190.48     2196.52    150.32 o 
   3   6  14        0.61      -22.89     93.24 o 
   4   6  14     3471.99     3284.99    141.82 o 
   5   6  14      321.53      332.15     84.96 o 
   6   6  14     9342.48     9538.51    276.03 o 
   7   6  14      415.11      527.93    104.34 o 
   8   6  14     4408.17     3845.73    240.89 o 
   9   6  14       25.32      172.43    144.30 o 
 -10   7  14     2730.35     2708.58    347.97 o 
  -9   7  14      393.95      522.52    220.66 o 
  -8   7  14       58.14      404.65    124.03 o 
  -7   7  14      322.57      421.36    104.65 o 
  -6   7  14     1560.34     1339.32    141.87 o 
  -5   7  14     2544.75     2407.43    163.69 o 
  -4   7  14     3821.79     3674.18    190.42 o 
  -3   7  14     3214.01     3123.13    173.61 o 
  -2   7  14     2171.86     2146.97    140.78 o 
  -1   7  14        8.08      215.60    112.50 o 
   0   7  14      211.81      264.26     83.09 o 
   1   7  14     6928.55     6268.73    237.74 o 
   2   7  14     3993.16     4117.50    189.71 o 
   3   7  14     3902.29     3720.24    187.75 o 
   4   7  14     4521.46     4411.15    210.45 o 
   5   7  14      435.27      514.66    124.52 o 
   6   7  14     1014.46     1072.25    120.38 o 
   7   7  14      131.04      418.25     97.67 o 
   8   7  14     1971.56     2199.07    185.66 o 
  -9   8  14     3111.91     3331.71    354.69 o 
  -8   8  14      140.85      151.06    153.75 o 
  -7   8  14     5645.96     5554.48    274.52 o 
  -6   8  14     1400.60     1136.92    152.95 o 
  -5   8  14     2734.99     2474.99    177.50 o 
  -4   8  14      262.57      344.03     94.11 o 
  -3   8  14     2843.48     2758.24    167.06 o 
  -2   8  14     2057.37     1922.96    149.11 o 
  -1   8  14    11736.66    11749.20    436.18 o 
   0   8  14      438.47      363.19    117.26 o 
   1   8  14     5202.84     5140.75    255.36 o 
   2   8  14      473.91      256.42    115.37 o 
   3   8  14       68.22      180.24    183.03 o 
   4   8  14        2.11        0.61     67.14 o 
   5   8  14     4481.22     4109.85    263.56 o 
   6   8  14      693.93      662.38    132.09 o 
   7   8  14     5690.43     5125.19    471.60 o 
  -8   9  14      116.09       78.67    134.62 o 
  -7   9  14       35.43      306.83    257.13 o 
  -6   9  14       40.88      206.79    100.45 o 
  -5   9  14     3975.33     4004.33    236.87 o 
  -4   9  14       75.87      106.47     91.80 o 
  -3   9  14     7901.55     7918.95    291.99 o 
  -2   9  14      529.90      512.99    221.22 o 
  -1   9  14       53.92      189.29    260.88 o 
   0   9  14        4.08      104.33    109.65 o 
   1   9  14     1528.34     1613.97    171.56 o 
   2   9  14      142.70      201.54    225.96 o 
   3   9  14     5193.95     5177.86    285.40 o 
   4   9  14     1439.61     1463.39    205.88 o 
   5   9  14     1303.93     1214.00    188.25 o 
   6   9  14      312.78      225.13    130.94 o 
  -7  10  14     2739.98     2397.71    270.32 o 
  -6  10  14     2009.07     2104.24    229.12 o 
  -5  10  14      369.35      488.57    131.89 o 
  -4  10  14        2.74       66.93     92.10 o 
  -3  10  14      616.79      569.63    147.00 o 
  -2  10  14     1533.87     1726.52    212.47 o 
  -1  10  14     1508.58     1645.82    239.44 o 
   0  10  14     1868.62     1996.83    238.81 o 
   1  10  14     1897.88     1757.81    193.33 o 
   2  10  14      316.84      535.87    140.01 o 
   3  10  14       33.84      -37.66     84.93 o 
   4  10  14      815.59      941.85    215.36 o 
  -4  11  14     4529.91     4546.68    485.41 o 
  -3  11  14      499.69      531.35    161.46 o 
  -2  11  14     1554.49     1696.15    222.54 o 
  -1  11  14        0.67      140.96    125.79 o 
   0  11  14      554.29      951.34    186.78 o 
   1  11  14       68.94      263.26    309.00 o 
   2  11  14     2311.50     2237.92    272.07 o 
 -13   0  15      426.73      761.55    227.00 o 
 -11   0  15    11121.19    11091.25    556.80 o 
  -9   0  15    16594.88    17322.89    584.57 o 
  -7   0  15     1697.65     1868.27    161.19 o 
  -5   0  15     1372.94     1258.83     97.92 o 
  -3   0  15    11676.90    11728.20    223.15 o 
  -1   0  15     5124.69     5181.75    132.08 o 
   1   0  15       50.03      128.00     67.06 o 
   3   0  15     7252.67     7283.37    181.74 o 
   5   0  15     7241.36     7555.02    319.28 o 
   7   0  15     1928.27     1876.28    210.50 o 
   9   0  15     3384.43     3008.39    268.20 o 
 -13   1  15     3567.75     3695.83    248.24 o 
 -12   1  15     2037.15     2126.83    210.21 o 
 -11   1  15     1912.26     1874.23    199.05 o 
 -10   1  15        1.61      166.39     87.82 o 
  -9   1  15       98.25      107.33     65.54 o 
  -8   1  15      444.30      604.17     97.90 o 
  -7   1  15     9995.38    10243.30    251.23 o 
  -6   1  15     4252.87     4409.37    125.35 o 
  -5   1  15    15120.88    15795.13    233.89 o 
  -4   1  15     6216.08     6249.39    145.48 o 
  -3   1  15        3.94      149.19     60.80 o 
  -2   1  15        6.31       84.53     46.25 o 
  -1   1  15    16376.92    16148.43    185.76 o 
   0   1  15     3973.27     3887.42     97.29 o 
   1   1  15    21835.77    22127.08    292.02 o 
   2   1  15     9301.55     9319.58    178.49 o 
   3   1  15     3868.10     3834.04    114.25 o 
   4   1  15      113.34      277.91     73.08 o 
   5   1  15      694.11      738.20     98.55 o 
   6   1  15     2752.26     2556.60    150.38 o 
   7   1  15     8840.54     8499.79    280.67 o 
   8   1  15     5677.02     5320.60    231.21 o 
   9   1  15     9486.29     8836.99    322.72 o 
  10   1  15      665.39      729.83    175.20 o 
 -13   2  15       26.05      277.08    130.95 o 
 -12   2  15     2807.21     2974.02    251.42 o 
 -11   2  15     2329.49     2132.59    203.90 o 
 -10   2  15     4715.21     4974.58    270.31 o 
  -9   2  15     4176.22     3885.77    245.61 o 
  -8   2  15     7592.52     7465.78    389.96 o 
  -7   2  15      224.22      380.75     97.12 o 
  -6   2  15       38.09      277.23    108.53 o 
  -5   2  15      763.24      878.53     65.61 o 
  -4   2  15     8430.88     8391.17    146.64 o 
  -3   2  15     3967.48     3906.03     91.56 o 
  -2   2  15    13934.82    13632.10    228.84 o 
  -1   2  15     6764.20     6860.99    134.87 o 
   0   2  15     2854.11     2627.56     85.75 o 
   1   2  15        0.77       49.92     58.80 o 
   2   2  15     3887.15     3943.42    112.29 o 
   3   2  15     3824.39     3726.70    122.49 o 
   4   2  15    10244.19    10441.55    272.50 o 
   5   2  15     3750.13     3602.82    133.62 o 
   6   2  15     3343.61     3497.83    178.71 o 
   7   2  15      116.35      263.46    140.50 o 
   8   2  15      245.40      421.60    207.34 o 
   9   2  15      369.71      614.42    148.56 o 
  10   2  15     2400.38     2345.33    242.11 o 
 -12   3  15     3760.74     3740.15    275.42 o 
 -11   3  15      339.86      573.55    152.87 o 
 -10   3  15      896.80     1119.96    256.56 o 
  -9   3  15       57.34      397.79    177.89 o 
  -8   3  15     6879.31     6993.63    228.27 o 
  -7   3  15     2227.40     2374.89    137.63 o 
  -6   3  15    11349.19    11694.41    261.95 o 
  -5   3  15     1613.87     1572.87     85.37 o 
  -4   3  15     6562.60     6731.59    187.50 o 
  -3   3  15      677.99      639.19     62.53 o 
  -2   3  15     1088.29     1091.05     59.25 o 
  -1   3  15       10.72      235.51     87.38 o 
   0   3  15    13169.83    13159.84    206.76 o 
   1   3  15        2.78       -6.56     25.75 o 
   2   3  15    17985.15    17990.67    282.91 o 
   3   3  15       17.04        1.49     33.13 o 
   4   3  15       47.62      249.19     64.03 o 
   5   3  15       70.22      127.84    109.21 o 
   6   3  15     1488.29     1810.33    115.98 o 
   7   3  15      101.14      364.55    213.43 o 
   8   3  15     8898.83     8692.00    298.08 o 
   9   3  15      128.70      384.77    146.21 o 
  10   3  15     1384.53     1981.58    441.06 o 
 -12   4  15     2366.42     2350.61    346.15 o 
 -11   4  15      644.20      694.12    162.51 o 
 -10   4  15     3158.49     2898.28    237.69 o 
  -9   4  15     3381.86     3200.02    182.42 o 
  -8   4  15     3676.21     3565.03    173.93 o 
  -7   4  15      325.09      451.35     98.95 o 
  -6   4  15      619.62      574.04     69.54 o 
  -5   4  15     3394.52     3302.24    123.55 o 
  -4   4  15     7993.39     7988.06    249.30 o 
  -3   4  15     7453.62     7685.86    230.69 o 
  -2   4  15    19501.95    19765.81    386.12 o 
  -1   4  15     8726.16     8552.27    263.44 o 
   0   4  15     1130.32     1078.55     66.43 o 
   1   4  15       85.59      153.72     64.00 o 
   2   4  15     4132.01     4220.12    130.40 o 
   3   4  15     2185.84     2246.11    112.97 o 
   4   4  15    16101.49    16512.38    300.57 o 
   5   4  15     8227.08     8361.19    217.92 o 
   6   4  15     4241.53     4474.70    189.43 o 
   7   4  15      627.23      820.00    151.37 o 
   8   4  15       49.92      337.95    110.60 o 
   9   4  15      456.43      939.69    368.17 o 
  10   4  15     1005.04     1039.38    293.74 o 
 -11   5  15     1380.05     1668.34    299.06 o 
 -10   5  15      404.32      460.27    195.61 o 
  -9   5  15     1714.01     1934.32    349.10 o 
  -8   5  15      692.19      887.11    142.64 o 
  -7   5  15     6302.52     6099.55    253.54 o 
  -6   5  15       68.49        0.45     46.72 o 
  -5   5  15     6948.63     6849.47    284.98 o 
  -4   5  15      634.26      613.72     89.01 o 
  -3   5  15      246.79      322.52     82.04 o 
  -2   5  15      248.82      379.04     88.69 o 
  -1   5  15      725.23      745.44     92.85 o 
   0   5  15     1024.02      918.13    103.58 o 
   1   5  15    25097.43    24738.85    503.23 o 
   2   5  15     2595.42     2460.00    119.95 o 
   3   5  15     6131.54     6284.72    241.98 o 
   4   5  15       96.82       90.74     58.68 o 
   5   5  15     1163.44     1142.01    114.93 o 
   6   5  15      327.58      408.63     97.27 o 
   7   5  15     5932.03     6174.18    233.04 o 
   8   5  15       44.56      369.47    122.93 o 
   9   5  15     3531.83     3825.52    279.80 o 
 -11   6  15     3238.52     3305.21    416.25 o 
 -10   6  15       80.72      341.59    246.01 o 
  -9   6  15     6066.07     5958.28    563.18 o 
  -8   6  15      140.46      305.44    109.01 o 
  -7   6  15     2273.75     2069.21    173.91 o 
  -6   6  15     1216.25     1105.15    135.25 o 
  -5   6  15     2944.21     2825.53    184.81 o 
  -4   6  15      483.05      559.05     91.86 o 
  -3   6  15    18249.63    18242.95    408.56 o 
  -2   6  15      324.39      367.83     94.79 o 
  -1   6  15     3040.10     3177.85    156.80 o 
   0   6  15      624.71      480.58    112.22 o 
   1   6  15       30.43      123.09     75.70 o 
   2   6  15      640.53      440.23     97.57 o 
   3   6  15     7785.56     7942.34    261.02 o 
   4   6  15     1261.93     1131.66    104.09 o 
   5   6  15     9818.02     9662.26    339.99 o 
   6   6  15       34.37      184.66    124.74 o 
   7   6  15     1993.01     1797.89    149.56 o 
   8   6  15      122.08      288.97    179.17 o 
   9   6  15      634.94      840.49    171.86 o 
 -10   7  15      129.46      306.51    196.70 o 
  -9   7  15      600.17      807.42    234.67 o 
  -8   7  15     1633.06     1991.98    208.24 o 
  -7   7  15     4160.65     4367.25    261.76 o 
  -6   7  15     4106.50     3849.93    216.13 o 
  -5   7  15     2645.40     2524.76    165.95 o 
  -4   7  15     5614.47     5211.92    219.69 o 
  -3   7  15      477.60      480.43    105.81 o 
  -2   7  15      531.60      552.61    152.28 o 
  -1   7  15     6891.29     6943.53    242.86 o 
   0   7  15     4614.70     4480.04    209.67 o 
   1   7  15     6388.14     6284.12    243.88 o 
   2   7  15     1555.33     1842.77    161.16 o 
   3   7  15     1134.29     1099.27    134.20 o 
   4   7  15      198.70      214.12    126.67 o 
   5   7  15       24.23      192.44    118.62 o 
   6   7  15     2364.13     2152.32    275.16 o 
   7   7  15     2538.30     2556.07    293.03 o 
   8   7  15     1875.89     1779.10    321.60 o 
  -9   8  15      423.87      358.55    183.60 o 
  -8   8  15     1564.61     1813.19    468.02 o 
  -7   8  15        2.50       96.55    153.21 o 
  -6   8  15      354.41      458.88    120.78 o 
  -5   8  15      212.49      449.29    107.83 o 
  -4   8  15     3775.91     3893.40    238.21 o 
  -3   8  15      465.58      397.56    112.77 o 
  -2   8  15     9778.27     9707.86    322.02 o 
  -1   8  15      107.61      302.32    139.53 o 
   0   8  15     1154.91     1105.05    125.47 o 
   1   8  15       65.67      112.90     77.58 o 
   2   8  15     3808.19     3471.46    197.00 o 
   3   8  15       31.39      102.25     84.45 o 
   4   8  15     5532.36     5329.66    271.10 o 
   5   8  15       73.87      163.89    140.52 o 
   6   8  15     3207.78     2873.91    218.18 o 
   7   8  15      119.04      233.96    130.18 o 
  -8   9  15     2318.54     2230.84    298.27 o 
  -7   9  15      153.29      299.07    165.61 o 
  -6   9  15     4776.55     4838.02    275.45 o 
  -5   9  15      507.24      886.23    158.07 o 
  -4   9  15     5191.30     5206.49    251.90 o 
  -3   9  15        4.67      229.70    221.91 o 
  -2   9  15      208.53      328.30    109.29 o 
  -1   9  15        6.62      219.01    203.13 o 
   0   9  15     4958.87     5131.77    305.37 o 
   1   9  15       22.30       35.51     82.83 o 
   2   9  15     4685.99     4493.16    271.50 o 
   3   9  15       66.12      -90.32     96.20 o 
   4   9  15       38.49      159.41    223.01 o 
   5   9  15       18.47      -92.52    117.48 o 
  -6  10  15      248.48      630.58    187.96 o 
  -5  10  15      641.44      864.01    231.84 o 
  -4  10  15     1731.74     1769.17    217.82 o 
  -3  10  15     3286.36     3415.74    238.46 o 
  -2  10  15     1784.85     1929.93    219.68 o 
  -1  10  15     2598.30     2643.14    273.16 o 
   0  10  15      111.38       81.88     96.32 o 
   1  10  15       12.66       -9.71     71.00 o 
   2  10  15      253.73      529.58    155.58 o 
   3  10  15     1263.54     1251.09    205.27 o 
   4  10  15      565.03      625.92    164.29 o 
  -2  11  15        0.81      -58.61    101.22 o 
  -1  11  15     1753.06     1959.68    216.62 o 
   0  11  15       51.77       34.08    100.11 o 
 -12   0  16     7951.73     7862.78    475.55 o 
 -10   0  16     3857.86     4501.77    364.56 o 
  -8   0  16      977.59     1009.35    146.59 o 
  -6   0  16    11407.57    11305.51    325.78 o 
  -4   0  16    22842.73    24390.99    420.01 o 
  -2   0  16      918.93      980.82     70.33 o 
   0   0  16     4259.81     4398.73    205.68 o 
   2   0  16    26696.40    25699.37    445.80 o 
   4   0  16     1089.76     1225.79    143.13 o 
   6   0  16      954.61     1468.35    376.50 o 
   8   0  16     9079.51     9032.26    459.56 o 
  10   0  16     8706.75     7890.94    684.29 o 
 -12   1  16      151.36      354.31    125.81 o 
 -11   1  16      509.68      673.30    132.88 o 
 -10   1  16     1888.30     1985.01    184.21 o 
  -9   1  16     4768.86     4694.80    213.39 o 
  -8   1  16    20437.74    20497.98    487.71 o 
  -7   1  16     6653.82     6153.22    206.47 o 
  -6   1  16     4119.36     3936.28    140.96 o 
  -5   1  16     1069.51     1075.16     71.60 o 
  -4   1  16      789.73      786.34     68.07 o 
  -3   1  16      925.51      918.45     58.09 o 
  -2   1  16     6140.09     6189.05    109.05 o 
  -1   1  16     2143.03     2134.84     71.95 o 
   0   1  16     8098.63     8056.68    122.06 o 
   1   1  16     5539.60     5546.16    137.16 o 
   2   1  16     2575.92     2649.90    102.33 o 
   3   1  16      158.23      179.62     50.88 o 
   4   1  16     5742.80     5625.90    158.05 o 
   5   1  16     2119.25     2229.34    136.06 o 
   6   1  16     9745.23     9577.68    292.00 o 
   7   1  16     1379.63     1162.03    131.00 o 
   8   1  16     3468.68     3237.18    215.73 o 
   9   1  16       32.07      286.53    176.75 o 
  10   1  16      153.49      356.59    168.30 o 
 -12   2  16      849.16      848.70    157.80 o 
 -11   2  16     6640.49     6674.51    309.64 o 
 -10   2  16      699.27      839.78    134.86 o 
  -9   2  16       14.32      200.31    114.93 o 
  -8   2  16     1935.69     1899.31    136.46 o 
  -7   2  16     8278.05     8360.37    256.68 o 
  -6   2  16     2252.66     2325.74    115.36 o 
  -5   2  16    14534.27    14907.71    338.46 o 
  -4   2  16     4070.10     4073.50    108.23 o 
  -3   2  16     4714.29     4658.30    102.09 o 
  -2   2  16        5.95      190.32     61.97 o 
  -1   2  16      700.78      706.57     76.34 o 
   0   2  16       64.00      217.94    112.80 o 
   1   2  16     8022.15     8160.99    164.34 o 
   2   2  16     4832.57     4853.68    140.71 o 
   3   2  16    10532.96    10777.30    213.37 o 
   4   2  16      556.95      877.45     88.86 o 
   5   2  16     1316.51     1364.33     98.49 o 
   6   2  16       25.30      185.68     79.78 o 
   7   2  16      554.08      750.98    167.87 o 
   8   2  16     2417.76     2774.59    207.25 o 
   9   2  16     4742.03     4909.59    366.58 o 
  10   2  16     1101.49     1400.86    238.52 o 
 -12   3  16       19.68      160.28    135.21 o 
 -11   3  16      957.39     1187.03    194.01 o 
 -10   3  16     1309.00     1278.21    167.57 o 
  -9   3  16     6971.43     7157.76    264.40 o 
  -8   3  16      427.64      522.10    100.69 o 
  -7   3  16     9157.81     9297.12    237.18 o 
  -6   3  16      313.89      489.96     75.23 o 
  -5   3  16      138.17      380.03     60.83 o 
  -4   3  16     1050.06     1236.62    150.41 o 
  -3   3  16     6889.14     6739.88    120.35 o 
  -2   3  16      681.56      709.52     93.12 o 
  -1   3  16    20348.04    20771.82    282.38 o 
   0   3  16     1226.46     1247.38     77.17 o 
   1   3  16     3982.75     3983.69    122.62 o 
   2   3  16      634.48      641.60    118.02 o 
   3   3  16     3051.59     3105.16    119.03 o 
   4   3  16      390.84      554.84     73.59 o 
   5   3  16    10161.88    10501.49    253.69 o 
   6   3  16      130.38      147.17     72.13 o 
   7   3  16     4543.92     4606.48    229.98 o 
   8   3  16        3.49      522.68    260.14 o 
   9   3  16        9.07      552.92    152.38 o 
  10   3  16       78.96      584.49    154.73 o 
 -12   4  16     2254.89     1975.73    380.25 o 
 -11   4  16     1402.00     1506.15    300.87 o 
 -10   4  16     2356.09     2179.81    240.27 o 
  -9   4  16      708.18      826.08    121.63 o 
  -8   4  16      358.59      455.80     89.57 o 
  -7   4  16     1480.09     1550.39    115.84 o 
  -6   4  16     2785.20     2825.51    163.92 o 
  -5   4  16    14717.74    13802.84    426.84 o 
  -4   4  16     3403.67     3573.23    139.07 o 
  -3   4  16    11702.31    11733.03    292.05 o 
  -2   4  16      764.10      647.97     96.67 o 
  -1   4  16       24.53       23.19     23.57 o 
   0   4  16      142.27      237.59     55.71 o 
   1   4  16     6219.19     6181.36    147.79 o 
   2   4  16     8694.43     8639.31    192.22 o 
   3   4  16    12432.73    12723.21    256.60 o 
   4   4  16     4421.85     4356.92    152.50 o 
   5   4  16     2082.86     2145.91    132.54 o 
   6   4  16      196.29      327.42     80.36 o 
   7   4  16      469.44      749.01    146.79 o 
   8   4  16     2699.10     2776.54    271.51 o 
   9   4  16     2664.02     2306.70    221.99 o 
 -11   5  16       22.21      186.44    223.09 o 
 -10   5  16     2171.32     1958.13    291.63 o 
  -9   5  16     2666.15     2326.54    286.81 o 
  -8   5  16     7130.89     6338.14    291.19 o 
  -7   5  16      186.74      275.67    100.66 o 
  -6   5  16      861.60      862.14    107.21 o 
  -5   5  16      668.25      695.52    119.34 o 
  -4   5  16     1872.33     1752.02    143.87 o 
  -3   5  16     1018.26     1076.57    109.01 o 
  -2   5  16    22449.80    22432.82    463.54 o 
  -1   5  16      733.32      790.35     93.13 o 
   0   5  16    13651.03    13697.03    348.68 o 
   1   5  16     1067.33     1040.64    168.42 o 
   2   5  16      566.01      607.40     75.65 o 
   3   5  16     1467.70     1265.56     95.25 o 
   4   5  16     3511.14     3627.54    167.47 o 
   5   5  16     1205.11     1118.26    111.22 o 
   6   5  16    10073.07    10688.54    304.89 o 
   7   5  16      882.56     1179.85    131.99 o 
   8   5  16     2126.29     2186.43    240.14 o 
   9   5  16       32.60       84.07    101.57 o 
 -11   6  16      697.38     1018.57    337.99 o 
 -10   6  16     4539.13     4243.20    399.56 o 
  -9   6  16      119.19      265.21    211.81 o 
  -8   6  16        2.77       91.72     97.20 o 
  -7   6  16       10.89      244.88    115.19 o 
  -6   6  16     3660.68     3524.06    287.36 o 
  -5   6  16       36.74       17.48     53.51 o 
  -4   6  16     7337.98     7400.53    249.22 o 
  -3   6  16       68.73      222.81    133.52 o 
  -2   6  16      590.32      604.16     94.30 o 
  -1   6  16      315.99      519.22    222.23 o 
   0   6  16      751.85      769.85    111.12 o 
   1   6  16     2737.35     2666.20    166.39 o 
   2   6  16     7246.68     7536.00    277.68 o 
   3   6  16      428.82      452.17    109.26 o 
   4   6  16     5582.24     5558.54    252.49 o 
   5   6  16      530.59      452.40     93.60 o 
   6   6  16        4.68      329.94    132.34 o 
   7   6  16        8.40      380.76    139.21 o 
   8   6  16     2429.57     2325.75    333.32 o 
 -10   7  16     1217.24      996.14    267.19 o 
  -9   7  16     2521.50     2625.72    337.87 o 
  -8   7  16     4605.77     4225.56    273.08 o 
  -7   7  16     2552.85     2346.34    195.72 o 
  -6   7  16      928.04     1021.21    227.89 o 
  -5   7  16      363.70      413.42    108.59 o 
  -4   7  16      108.40      307.82    165.79 o 
  -3   7  16     3444.25     3488.95    194.78 o 
  -2   7  16     6462.24     6234.00    250.42 o 
  -1   7  16     3225.16     2944.49    182.86 o 
   0   7  16     8066.89     8028.88    284.99 o 
   1   7  16      167.71      389.74    145.31 o 
   2   7  16        8.06       14.66     55.44 o 
   3   7  16     1974.57     1890.30    167.17 o 
   4   7  16     1600.08     1450.56    159.98 o 
   5   7  16     4786.39     4618.39    391.89 o 
   6   7  16     2740.77     2571.26    225.73 o 
   7   7  16      936.47      839.29    154.31 o 
  -9   8  16      588.50      811.93    228.43 o 
  -8   8  16      454.01      639.14    212.86 o 
  -7   8  16     1631.88     1775.70    188.86 o 
  -6   8  16      479.75      598.00    128.73 o 
  -5   8  16     5371.73     5398.10    280.13 o 
  -4   8  16      542.34      796.07    184.15 o 
  -3   8  16     4611.16     4647.26    233.40 o 
  -2   8  16       18.15      141.46     88.18 o 
  -1   8  16      368.13      361.88     99.96 o 
   0   8  16      400.15      262.76     99.16 o 
   1   8  16     6999.47     6630.56    276.45 o 
   2   8  16      740.13      774.69    138.86 o 
   3   8  16     6501.00     6428.66    295.53 o 
   4   8  16       94.95      245.27    107.49 o 
   5   8  16      716.71      791.21    155.52 o 
   6   8  16       18.96      117.47    111.82 o 
  -7   9  16     3968.40     3903.42    290.91 o 
  -6   9  16      276.56      387.44    154.27 o 
  -5   9  16      514.63      624.96    198.28 o 
  -4   9  16       50.20      288.69    133.70 o 
  -3   9  16     2002.88     2079.76    220.47 o 
  -2   9  16      875.23      922.24    140.80 o 
  -1   9  16     6495.31     6450.51    277.45 o 
   0   9  16      586.23      900.32    150.93 o 
   1   9  16     1848.70     2162.64    177.75 o 
   2   9  16      143.26      180.97    102.96 o 
   3   9  16      302.41      498.86    130.82 o 
   4   9  16      126.03      334.27    149.70 o 
   5   9  16     4623.85     4694.25    289.54 o 
  -5  10  16     1287.55     1170.58    182.11 o 
  -4  10  16     3133.27     3095.28    241.98 o 
  -3  10  16     1367.10     1420.09    170.68 o 
  -2  10  16      277.98      354.85    128.50 o 
  -1  10  16        0.25       25.39     74.63 o 
   0  10  16      514.01      710.87    137.63 o 
   1  10  16     1067.75     1010.61    216.90 o 
   2  10  16     1764.61     1755.58    230.15 o 
   3  10  16     1653.17     1590.95    185.17 o 
 -11   0  17      375.73      298.55    218.33 o 
  -9   0  17     2736.37     2764.05    277.29 o 
  -7   0  17    11053.65    11253.57    359.71 o 
  -5   0  17    11786.92    11559.25    274.73 o 
  -3   0  17       20.01       10.51     32.15 o 
  -1   0  17    12718.65    12686.94    245.98 o 
   1   0  17    23944.22    23896.33    381.82 o 
   3   0  17     5633.43     5484.69    170.20 o 
   5   0  17     2678.71     2609.48    212.36 o 
   7   0  17    19276.30    17189.79   1109.01 o 
   9   0  17     4165.60     3825.37    356.35 o 
 -12   1  17      552.40      581.58    154.18 o 
 -11   1  17     4146.26     3999.96    241.85 o 
 -10   1  17     2830.59     3151.65    218.10 o 
  -9   1  17     7855.95     8123.47    272.26 o 
  -8   1  17      507.85      528.25     99.11 o 
  -7   1  17      116.06      215.09     63.20 o 
  -6   1  17     1236.20     1414.43    100.88 o 
  -5   1  17     5858.42     5637.45    142.03 o 
  -4   1  17     3399.44     3542.56    105.45 o 
  -3   1  17     8431.12     8602.89    143.67 o 
  -2   1  17     3389.20     3349.17     84.93 o 
  -1   1  17     1223.97     1172.74     53.86 o 
   0   1  17     1001.96     1002.98     70.53 o 
   1   1  17       69.22      226.37     56.79 o 
   2   1  17     1824.71     1904.65     94.82 o 
   3   1  17    11145.03    11126.43    215.90 o 
   4   1  17     1927.36     1985.40    107.37 o 
   5   1  17     5457.63     5545.65    227.48 o 
   6   1  17      838.43      880.89    150.01 o 
   7   1  17       89.47      143.84    102.83 o 
   8   1  17      270.81      361.81    121.29 o 
   9   1  17     1088.26     1258.44    170.36 o 
  10   1  17     1724.40     1667.18    256.84 o 
 -12   2  17     2791.84     2756.38    212.84 o 
 -11   2  17       40.13      285.16    138.96 o 
 -10   2  17     1171.50     1300.44    167.55 o 
  -9   2  17      446.48      475.86    110.17 o 
  -8   2  17     9045.20     8758.88    258.26 o 
  -7   2  17      497.76      590.12     90.97 o 
  -6   2  17    12216.18    11923.78    250.04 o 
  -5   2  17      477.64      553.17     64.23 o 
  -4   2  17     3153.45     3203.28    100.36 o 
  -3   2  17     3393.09     3314.32     91.44 o 
  -2   2  17     7918.08     7793.90    153.91 o 
  -1   2  17     3134.25     3200.39    107.56 o 
   0   2  17    14429.65    14622.70    245.76 o 
   1   2  17     1075.00     1028.55     75.97 o 
   2   2  17    11600.06    11727.82    265.84 o 
   3   2  17       31.56      106.37     47.17 o 
   4   2  17      117.95      471.26     74.16 o 
   5   2  17      328.50      572.18    106.48 o 
   6   2  17     5520.30     5529.26    242.42 o 
   7   2  17     2872.80     2949.12    221.88 o 
   8   2  17     3560.23     3589.26    225.03 o 
   9   2  17      970.38     1033.95    187.86 o 
 -12   3  17     3425.31     3227.93    238.94 o 
 -11   3  17      219.03      663.20    172.17 o 
 -10   3  17     9234.90     8988.48    330.25 o 
  -9   3  17      349.82      544.49    107.07 o 
  -8   3  17     3095.04     3196.99    148.65 o 
  -7   3  17      143.38      352.64     93.16 o 
  -6   3  17      365.09      610.03     92.22 o 
  -5   3  17      183.30      231.95     56.37 o 
  -4   3  17    26969.06    26998.94    466.61 o 
  -3   3  17      937.60      897.03     64.81 o 
  -2   3  17    11372.18    11491.88    200.70 o 
  -1   3  17      402.41      499.15     66.07 o 
   0   3  17     1794.56     1756.91     88.21 o 
   1   3  17       42.25      168.91     95.22 o 
   2   3  17    18665.48    18136.27    300.63 o 
   3   3  17       16.47       83.01     51.61 o 
   4   3  17    12741.23    12634.66    275.24 o 
   5   3  17       49.48      233.09     63.89 o 
   6   3  17     2741.61     2879.39    156.58 o 
   7   3  17       10.70      155.11     92.34 o 
   8   3  17      798.03      806.33    131.54 o 
   9   3  17       46.55      384.10    158.78 o 
 -11   4  17      155.78      428.58    207.75 o 
 -10   4  17      181.16      398.81    467.34 o 
  -9   4  17       20.17      165.69    112.81 o 
  -8   4  17     3191.74     2944.88    198.31 o 
  -7   4  17     6730.64     6368.91    270.22 o 
  -6   4  17     2172.65     1881.33    125.16 o 
  -5   4  17      568.37      660.46    113.15 o 
  -4   4  17      710.79      642.08    100.69 o 
  -3   4  17       13.66       95.61    104.93 o 
  -2   4  17     2898.90     2874.80    169.77 o 
  -1   4  17     1305.62     1186.02    101.75 o 
   0   4  17     8530.43     8496.28    180.81 o 
   1   4  17     3522.24     3639.65    124.25 o 
   2   4  17     4192.92     4299.65    146.51 o 
   3   4  17      735.08      753.16     91.62 o 
   4   4  17       51.42      264.74     97.22 o 
   5   4  17      707.32      880.18    132.13 o 
   6   4  17     4738.09     4925.89    205.08 o 
   7   4  17     3341.99     2903.32    240.34 o 
   8   4  17     3430.28     3499.94    267.43 o 
   9   4  17     2658.44     2771.57    278.02 o 
 -11   5  17     2738.57     2543.97    356.86 o 
 -10   5  17     2207.82     2022.98    480.37 o 
  -9   5  17     2599.39     2710.36    318.82 o 
  -8   5  17      823.65      952.71    162.78 o 
  -7   5  17      490.35      511.92    115.48 o 
  -6   5  17       30.63       30.34     67.04 o 
  -5   5  17     5673.01     5427.15    252.14 o 
  -4   5  17     3576.61     3409.59    180.10 o 
  -3   5  17    20468.70    20660.33    455.83 o 
  -2   5  17     7110.17     7020.11    238.97 o 
  -1   5  17     1439.37     1490.48    124.28 o 
   0   5  17        8.70      233.77    170.12 o 
   1   5  17      199.22      283.58    119.56 o 
   2   5  17      492.93      475.71     68.09 o 
   3   5  17     7145.57     7099.07    207.77 o 
   4   5  17      125.38      172.91    101.08 o 
   5   5  17     6847.74     6857.59    236.99 o 
   6   5  17      952.26     1031.12    129.98 o 
   7   5  17      783.30      695.00    126.37 o 
   8   5  17       28.63      392.59    290.18 o 
 -10   6  17        0.25      369.91    225.79 o 
  -9   6  17     1558.44     1434.04    411.08 o 
  -8   6  17       18.05      325.07    186.57 o 
  -7   6  17     6635.23     6708.96    348.42 o 
  -6   6  17     1311.44     1192.72    142.32 o 
  -5   6  17     4041.26     3982.26    226.52 o 
  -4   6  17      616.50      581.70    105.70 o 
  -3   6  17      182.24      295.29     90.66 o 
  -2   6  17      231.71      166.99     75.48 o 
  -1   6  17     5192.02     5200.94    225.63 o 
   0   6  17      361.40      438.67     99.25 o 
   1   6  17     6287.00     6280.73    247.90 o 
   2   6  17       11.86       35.69     60.37 o 
   3   6  17      537.31      683.83    144.17 o 
   4   6  17      622.38      721.71    140.38 o 
   5   6  17     1904.09     1834.38    168.85 o 
   6   6  17     1659.96     1440.93    159.27 o 
   7   6  17     4224.21     4657.86    245.27 o 
   8   6  17       30.76      253.08    142.89 o 
  -9   7  17     2333.26     2121.69    297.98 o 
  -8   7  17      619.42      798.50    180.33 o 
  -7   7  17      148.58      367.65    141.46 o 
  -6   7  17     1221.17      911.95    142.32 o 
  -5   7  17     2828.18     2717.96    193.43 o 
  -4   7  17     5300.98     5001.42    230.22 o 
  -3   7  17     5215.22     5177.68    238.30 o 
  -2   7  17     2762.08     2590.67    183.49 o 
  -1   7  17     2853.64     2760.84    183.75 o 
   0   7  17      540.81      600.01    145.07 o 
   1   7  17      878.20     1068.60    128.42 o 
   2   7  17     4976.84     4691.81    237.30 o 
   3   7  17     2785.94     2668.58    184.89 o 
   4   7  17     4190.04     4195.31    251.31 o 
   5   7  17     1386.30     1349.13    160.50 o 
   6   7  17      199.33      461.17    134.14 o 
   7   7  17       30.32      314.13    126.16 o 
  -8   8  17     4104.40     4503.79    395.99 o 
  -7   8  17      485.80      499.62    139.91 o 
  -6   8  17     6485.07     6709.35    310.86 o 
  -5   8  17      409.65      448.20    130.01 o 
  -4   8  17     2075.63     2060.42    174.09 o 
  -3   8  17      198.09      282.71    118.33 o 
  -2   8  17      797.00     1106.59    141.34 o 
  -1   8  17      548.37      515.92    120.96 o 
   0   8  17     7016.92     6931.55    291.22 o 
   1   8  17     1213.86      973.73    147.74 o 
   2   8  17     2773.04     2614.26    190.58 o 
   3   8  17      454.93      421.52    116.83 o 
   4   8  17        1.79      162.21    103.27 o 
   5   8  17       36.49       59.83     90.44 o 
   6   8  17     2190.20     2170.45    219.18 o 
  -7   9  17       52.21      132.41    128.29 o 
  -6   9  17      653.31      903.96    174.95 o 
  -5   9  17      108.68      422.16    129.64 o 
  -4   9  17     3550.30     3361.31    222.88 o 
  -3   9  17      556.91      667.59    143.89 o 
  -2   9  17     2495.88     2504.19    204.38 o 
  -1   9  17      817.97     1014.66    180.42 o 
   0   9  17       99.87      405.34    147.64 o 
   1   9  17       17.66      124.59    105.38 o 
   2   9  17     2608.34     2629.76    261.00 o 
   3   9  17      372.72      553.07    138.14 o 
   4   9  17     6137.74     5926.01    314.12 o 
  -4  10  17      422.45      463.80    147.67 o 
  -3  10  17       29.03      252.83    131.90 o 
  -2  10  17      365.49      608.58    233.81 o 
  -1  10  17     2179.66     2169.16    207.51 o 
   0  10  17     1569.75     1738.62    194.86 o 
   1  10  17     1713.10     1595.05    186.53 o 
 -12   0  18      286.97      444.55    252.48 o 
 -10   0  18     6705.93     6113.89    402.92 o 
  -8   0  18     7355.55     7000.66    341.04 o 
  -6   0  18     4444.04     4640.73    194.29 o 
  -4   0  18     3476.08     3343.61    152.72 o 
  -2   0  18     7031.12     7097.76    276.95 o 
   0   0  18     6521.76     6444.12    166.60 o 
   2   0  18      134.65      182.02     60.80 o 
   4   0  18     4468.57     4644.35    309.04 o 
   6   0  18    16443.47    17442.61   1251.57 o 
   8   0  18      597.63      748.34    189.34 o 
 -12   1  18     4732.99     4819.90    293.69 o 
 -11   1  18      806.14      859.48    149.44 o 
 -10   1  18      518.59      616.60    181.09 o 
  -9   1  18      473.81      523.66    103.12 o 
  -8   1  18     3076.53     2960.41    168.41 o 
  -7   1  18     4496.40     4565.41    170.88 o 
  -6   1  18     7480.70     7799.03    198.53 o 
  -5   1  18     2319.76     2424.84    132.28 o 
  -4   1  18     5413.96     5488.72    135.29 o 
  -3   1  18     2403.38     2424.60     88.60 o 
  -2   1  18      619.86      585.31     51.98 o 
  -1   1  18      608.84      607.99     73.69 o 
   0   1  18     5537.71     5615.03    146.96 o 
   1   1  18     6415.06     6496.30    160.11 o 
   2   1  18    12173.66    12304.89    240.59 o 
   3   1  18     5475.52     5359.07    155.53 o 
   4   1  18     1848.11     2001.86    163.47 o 
   5   1  18       93.48      486.74    128.11 o 
   6   1  18      843.57     1051.04    131.70 o 
   7   1  18     1450.36     1758.22    209.72 o 
   8   1  18     2545.70     2614.91    202.25 o 
   9   1  18      452.22      770.36    173.10 o 
 -12   2  18        0.70      -42.36     82.55 o 
 -11   2  18     3077.56     2995.26    224.43 o 
 -10   2  18      494.84      658.43    136.78 o 
  -9   2  18     8355.26     8136.51    325.20 o 
  -8   2  18     1428.20     1576.90    144.08 o 
  -7   2  18     4564.84     4439.43    183.47 o 
  -6   2  18     3488.64     3181.07    145.74 o 
  -5   2  18       59.12      188.57     75.77 o 
  -4   2  18      638.83      748.59     78.64 o 
  -3   2  18    14465.92    14421.62    337.14 o 
  -2   2  18     1843.30     1876.27     88.11 o 
  -1   2  18    12178.65    12382.72    227.00 o 
   0   2  18      444.24      578.65     92.33 o 
   1   2  18     4844.25     4559.29    132.06 o 
   2   2  18     1212.02     1278.70     96.47 o 
   3   2  18     4830.47     4936.92    161.04 o 
   4   2  18      712.71      743.31     80.74 o 
   5   2  18     8097.08     8193.81    226.18 o 
   6   2  18     2226.06     2198.02    180.35 o 
   7   2  18     2004.66     2180.53    174.83 o 
   8   2  18      526.19      962.86    166.53 o 
   9   2  18        4.50      785.89    628.51 o 
 -11   3  18     6070.38     5675.71    296.66 o 
 -10   3  18       87.93      273.19    126.33 o 
  -9   3  18      561.27      707.76    111.07 o 
  -8   3  18      407.26      562.54     96.84 o 
  -7   3  18     7059.72     7045.50    233.96 o 
  -6   3  18     1030.86      989.62     96.81 o 
  -5   3  18    13777.90    13717.48    423.48 o 
  -4   3  18       43.71      179.63     90.41 o 
  -3   3  18     3827.42     3871.34    118.45 o 
  -2   3  18     1403.51     1397.53     81.72 o 
  -1   3  18     1572.06     1635.59     95.80 o 
   0   3  18       95.81      268.69    120.38 o 
   1   3  18    16074.87    16497.80    292.17 o 
   2   3  18      635.28      605.61     79.50 o 
   3   3  18     7227.86     7375.58    196.33 o 
   4   3  18      392.44      414.80     80.52 o 
   5   3  18      434.51      630.68     90.23 o 
   6   3  18        0.87       52.00     51.43 o 
   7   3  18     4456.68     4519.15    249.14 o 
   8   3  18      129.41      308.52    122.99 o 
   9   3  18     6120.08     6461.65    396.97 o 
 -11   4  18     1190.11     1318.75    485.60 o 
 -10   4  18     2867.13     2698.81    338.44 o 
  -9   4  18     6528.35     5773.59    309.07 o 
  -8   4  18     1470.29     1423.78    149.99 o 
  -7   4  18     2420.48     2336.55    154.13 o 
  -6   4  18      651.59      753.82    106.07 o 
  -5   4  18       82.03      256.04    146.79 o 
  -4   4  18      550.24      550.71    102.02 o 
  -3   4  18     7006.47     6597.56    245.13 o 
  -2   4  18     3880.92     3920.42    191.70 o 
  -1   4  18    10212.50     9963.81    254.23 o 
   0   4  18     2000.04     1759.67     94.19 o 
   1   4  18     1496.02     1387.27     92.08 o 
   2   4  18       17.80       60.17     48.83 o 
   3   4  18     4687.09     4900.52    165.41 o 
   4   4  18     1660.66     1825.83    130.71 o 
   5   4  18     6029.03     5967.72    208.52 o 
   6   4  18     1058.48     1339.29    130.91 o 
   7   4  18     3507.42     3551.74    246.52 o 
   8   4  18      490.19      740.47    226.35 o 
 -10   5  18      830.30     1115.43    271.83 o 
  -9   5  18       84.57       63.34    127.61 o 
  -8   5  18      234.33      482.30    151.15 o 
  -7   5  18      371.37      461.78    127.06 o 
  -6   5  18     6896.56     6686.74    280.60 o 
  -5   5  18     3470.51     3475.21    189.91 o 
  -4   5  18     4921.09     4837.56    218.12 o 
  -3   5  18      783.32      878.24    121.82 o 
  -2   5  18      111.64      203.65     77.88 o 
  -1   5  18       58.97       16.80     57.20 o 
   0   5  18     4703.99     4949.66    220.95 o 
   1   5  18      292.71      195.04     93.70 o 
   2   5  18     4150.98     4043.33    147.61 o 
   3   5  18      659.96      848.49    126.49 o 
   4   5  18     2285.61     2402.52    149.04 o 
   5   5  18      313.03      290.62    106.70 o 
   6   5  18      321.09      649.71    119.32 o 
   7   5  18       11.52      241.21    140.63 o 
   8   5  18     2975.94     3011.62    289.40 o 
 -10   6  18     3939.09     3848.77    455.68 o 
  -9   6  18       94.73      228.35    375.02 o 
  -8   6  18     6360.68     5823.45    322.14 o 
  -7   6  18      256.71      388.46    130.84 o 
  -6   6  18      468.87      495.44    116.24 o 
  -5   6  18        0.62       35.04     63.68 o 
  -4   6  18     3424.15     3372.39    212.34 o 
  -3   6  18      922.94      698.89    189.48 o 
  -2   6  18     9226.08     9379.98    305.12 o 
  -1   6  18        9.59        7.05     52.25 o 
   0   6  18     4012.47     3749.99    203.32 o 
   1   6  18      104.13       27.54     82.69 o 
   2   6  18      527.60      785.16    123.68 o 
   3   6  18       90.51      117.20     85.50 o 
   4   6  18     3426.00     3413.34    225.94 o 
   5   6  18      502.35      556.67    143.57 o 
   6   6  18     4705.97     5030.83    454.45 o 
   7   6  18      125.51      260.55    175.10 o 
  -9   7  18      610.60      630.66    330.97 o 
  -8   7  18     1410.46     1381.65    205.05 o 
  -7   7  18      441.90      773.02    173.71 o 
  -6   7  18     5034.60     4867.94    259.75 o 
  -5   7  18     3724.28     3619.41    249.54 o 
  -4   7  18     5176.65     4915.21    263.02 o 
  -3   7  18     2896.42     2793.86    193.87 o 
  -2   7  18        1.32       49.59     71.61 o 
  -1   7  18     1554.24     1358.01    152.82 o 
   0   7  18     2764.11     2923.37    198.45 o 
   1   7  18     3614.17     3315.00    245.54 o 
   2   7  18     5045.09     4769.88    252.23 o 
   3   7  18     1685.80     1612.65    168.04 o 
   4   7  18     1325.04     1400.01    195.33 o 
   5   7  18       28.97       85.80    143.92 o 
   6   7  18       69.41      417.37    138.89 o 
  -8   8  18      113.33      261.05    256.36 o 
  -7   8  18     2129.22     2394.22    239.76 o 
  -6   8  18      430.87      382.83    158.40 o 
  -5   8  18      289.32      440.11    141.51 o 
  -4   8  18      300.07      509.21    119.69 o 
  -3   8  18     6452.74     6297.53    295.82 o 
  -2   8  18      210.84      284.23    111.21 o 
  -1   8  18     6747.79     7095.76    316.68 o 
   0   8  18      937.67     1025.58    143.40 o 
   1   8  18     1474.55     1348.48    155.33 o 
   2   8  18       34.94      219.61    162.63 o 
   3   8  18     1727.47     1860.76    200.37 o 
   4   8  18      544.38      781.92    176.41 o 
   5   8  18     4114.49     4145.74    277.09 o 
  -6   9  18      268.46      433.93    297.75 o 
  -5   9  18     2697.41     2668.55    229.00 o 
  -4   9  18       85.44      136.88    140.33 o 
  -3   9  18     1887.80     1872.38    188.11 o 
  -2   9  18        0.39       59.89    109.58 o 
  -1   9  18      443.27      438.06    132.22 o 
   0   9  18       27.06       98.74    103.88 o 
   1   9  18     5215.02     4834.60    273.01 o 
   2   9  18      171.13      376.38    126.94 o 
   3   9  18     3304.25     3393.76    262.12 o 
  -2  10  18     2706.22     2656.78    223.27 o 
  -1  10  18     1212.89     1004.74    164.43 o 
 -11   0  19     2381.84     2538.95    310.69 o 
  -9   0  19     3807.86     3523.93    327.27 o 
  -7   0  19     1848.46     2010.97    182.48 o 
  -5   0  19     8771.79     8769.29    283.04 o 
  -3   0  19    12315.14    12162.70    344.81 o 
  -1   0  19      620.23      647.05     68.79 o 
   1   0  19     4849.43     4812.57    240.89 o 
   3   0  19    15015.57    15289.44    531.36 o 
   5   0  19     9403.59     9908.41    437.26 o 
   7   0  19      359.19      697.39    183.63 o 
   9   0  19     2974.46     2924.65    355.67 o 
 -11   1  19       94.11      306.71    118.87 o 
 -10   1  19      416.70      590.60    140.91 o 
  -9   1  19     3989.49     4203.68    223.58 o 
  -8   1  19     1173.18     1334.52    139.06 o 
  -7   1  19     3700.78     3823.47    163.41 o 
  -6   1  19     1558.55     1612.06    105.78 o 
  -5   1  19     2817.25     2865.48    118.84 o 
  -4   1  19        3.77      131.17     57.86 o 
  -3   1  19     1948.51     1907.59     82.06 o 
  -2   1  19      619.31      665.75     53.76 o 
  -1   1  19    10543.91    10701.16    212.70 o 
   0   1  19    10167.02    10168.28    201.66 o 
   1   1  19     7004.47     7194.62    174.46 o 
   2   1  19     3257.97     3264.35    127.22 o 
   3   1  19      117.89      264.92     62.27 o 
   4   1  19     1418.94     1523.83    111.66 o 
   5   1  19     2110.98     2112.44    157.96 o 
   6   1  19     3631.27     3657.76    204.65 o 
   7   1  19     3744.64     3835.62    225.28 o 
   8   1  19      768.27     1150.10    183.46 o 
 -11   2  19     3894.09     3484.29    259.76 o 
 -10   2  19     4008.05     3665.37    237.94 o 
  -9   2  19     1330.48     1398.93    142.52 o 
  -8   2  19        8.68       38.58     90.53 o 
  -7   2  19        5.64       98.86     74.18 o 
  -6   2  19     4259.19     4225.54    193.55 o 
  -5   2  19     2132.29     1977.40    105.41 o 
  -4   2  19    16997.08    16942.79    292.55 o 
  -3   2  19     1918.08     1975.52    103.33 o 
  -2   2  19     9187.54     8997.61    196.29 o 
  -1   2  19      267.28      344.12     65.19 o 
   0   2  19      166.51      288.99     59.65 o 
   1   2  19      571.33      663.21     75.19 o 
   2   2  19     8979.29     8993.45    212.35 o 
   3   2  19     1534.00     1662.67    114.12 o 
   4   2  19    11858.39    12413.10    293.02 o 
   5   2  19      764.33      915.47    109.02 o 
   6   2  19      564.88      790.48    146.05 o 
   7   2  19      111.31      556.13    135.85 o 
   8   2  19      881.44     1157.65    217.84 o 
 -11   3  19       33.06      162.09    142.68 o 
 -10   3  19      839.95      922.35    142.83 o 
  -9   3  19     1231.72     1172.43    132.14 o 
  -8   3  19     5980.11     5614.31    216.49 o 
  -7   3  19      826.29      837.19    106.65 o 
  -6   3  19     6136.53     5933.39    200.62 o 
  -5   3  19        4.06       98.80     61.80 o 
  -4   3  19      304.50      256.23     58.85 o 
  -3   3  19      469.46      450.40     85.43 o 
  -2   3  19     7668.64     7730.31    177.82 o 
  -1   3  19       11.59       78.84     67.56 o 
   0   3  19     6329.74     6515.61    169.92 o 
   1   3  19      572.75      582.18     74.43 o 
   2   3  19     2941.71     2876.42    127.12 o 
   3   3  19      221.09      580.37     87.85 o 
   4   3  19     2135.52     2180.22    129.30 o 
   5   3  19      622.59      845.73    112.56 o 
   6   3  19     8497.52     8764.92    295.64 o 
   7   3  19       36.89      263.57    189.92 o 
   8   3  19     3910.01     4033.51    260.70 o 
 -11   4  19     1583.77     1750.13    261.50 o 
 -10   4  19     4030.55     3806.05    304.85 o 
  -9   4  19      445.33      549.26    130.94 o 
  -8   4  19     1629.23     1614.44    157.38 o 
  -7   4  19      169.35      368.73    125.05 o 
  -6   4  19     1587.60     1262.31    114.09 o 
  -5   4  19     1832.10     1850.74    159.33 o 
  -4   4  19    13904.99    13510.40    369.27 o 
  -3   4  19     5038.99     5159.53    217.57 o 
  -2   4  19    14922.94    14419.34    370.55 o 
  -1   4  19       96.05      135.86    111.41 o 
   0   4  19       42.52      187.29     70.69 o 
   1   4  19     1080.76     1013.69    102.30 o 
   2   4  19     4584.10     4659.58    158.52 o 
   3   4  19     1842.62     1881.78    120.25 o 
   4   4  19     3775.11     3894.02    229.19 o 
   5   4  19     1052.05     1219.16    124.49 o 
   6   4  19     1224.33     1286.65    133.04 o 
   7   4  19      626.02      815.23    149.57 o 
   8   4  19     1232.70     1528.87    286.31 o 
 -10   5  19        3.51      460.38    394.40 o 
  -9   5  19     4476.67     4297.45    745.02 o 
  -8   5  19     1606.67     1387.14    150.77 o 
  -7   5  19     7186.90     7642.49    383.19 o 
  -6   5  19       84.06      199.79    105.49 o 
  -5   5  19     2982.99     2785.55    196.30 o 
  -4   5  19     1523.40     1294.42    146.46 o 
  -3   5  19     2575.02     2482.10    272.13 o 
  -2   5  19      159.40      414.17    194.21 o 
  -1   5  19     6059.86     6138.06    233.77 o 
   0   5  19     1494.21     1409.44    132.67 o 
   1   5  19     5713.14     5773.19    255.43 o 
   2   5  19      269.21      655.47    127.39 o 
   3   5  19        2.79      134.18     89.32 o 
   4   5  19       13.54      386.81    130.54 o 
   5   5  19     2361.02     2657.92    174.21 o 
   6   5  19      285.34      568.19    143.23 o 
   7   5  19     4670.94     4541.51    225.47 o 
  -9   6  19     3726.63     3877.63    376.46 o 
  -8   6  19      348.78      937.63    199.63 o 
  -7   6  19      392.16      455.71    139.04 o 
  -6   6  19        2.23       -4.12     63.34 o 
  -5   6  19     5815.60     5702.96    262.56 o 
  -4   6  19       91.70       45.78     68.00 o 
  -3   6  19     7579.67     7415.39    287.73 o 
  -2   6  19      324.95      295.34    115.29 o 
  -1   6  19       80.20      142.03     99.92 o 
   0   6  19      156.86      112.86     77.36 o 
   1   6  19     3431.85     3520.88    204.60 o 
   2   6  19      279.27      501.30    252.66 o 
   3   6  19     4112.45     4171.14    229.76 o 
   4   6  19      139.79      703.22    155.58 o 
   5   6  19     1159.84     1349.47    174.14 o 
   6   6  19        5.15      337.19    205.19 o 
  -8   7  19     1350.55     1268.13    198.95 o 
  -7   7  19     3672.56     3545.62    254.76 o 
  -6   7  19     1984.03     1992.40    187.04 o 
  -5   7  19      536.56      670.62    190.78 o 
  -4   7  19      322.85      388.80    116.13 o 
  -3   7  19     1126.06      995.48    149.89 o 
  -2   7  19     1302.55     1366.92    163.65 o 
  -1   7  19     2859.99     2866.89    203.89 o 
   0   7  19     3458.48     3399.30    214.79 o 
   1   7  19     5253.21     5235.64    264.16 o 
   2   7  19      547.23      674.80    140.24 o 
   3   7  19      260.88      601.47    140.26 o 
   4   7  19      297.75      299.63    111.23 o 
   5   7  19      554.08      910.99    168.87 o 
  -7   8  19       30.66      248.07    145.87 o 
  -6   8  19     1979.77     1971.26    212.00 o 
  -5   8  19       14.04      237.74    246.02 o 
  -4   8  19     3460.37     3661.70    245.89 o 
  -3   8  19      349.37      423.88    123.81 o 
  -2   8  19     2973.40     3056.16    219.21 o 
  -1   8  19      545.48      500.71    131.82 o 
   0   8  19        9.91       56.91     89.07 o 
   1   8  19      144.94      327.43    138.39 o 
   2   8  19     6036.08     5799.40    279.25 o 
   3   8  19      372.76      512.73    129.86 o 
   4   8  19     5044.96     5160.91    295.18 o 
  -5   9  19       32.16       39.96     98.58 o 
  -4   9  19       98.06      201.58    152.17 o 
  -3   9  19      603.58      645.89    157.07 o 
  -2   9  19     2698.77     2460.82    222.03 o 
  -1   9  19      468.53      772.19    146.87 o 
   0   9  19     4887.90     4907.24    272.00 o 
   1   9  19       76.27      139.18    167.18 o 
   2   9  19      762.38      860.94    173.49 o 
 -10   0  20      722.57      531.90    239.49 o 
  -8   0  20     2062.26     2326.39    232.59 o 
  -6   0  20     8269.80     8706.04    308.44 o 
  -4   0  20     1770.41     1826.20    121.50 o 
  -2   0  20     2422.37     2256.93    160.13 o 
   0   0  20    16646.99    16423.74    512.14 o 
   2   0  20    22536.30    23117.55    639.15 o 
   4   0  20      943.12     1112.72    196.06 o 
   6   0  20     2014.44     1878.29    244.31 o 
   8   0  20     4392.19     4622.48    393.70 o 
 -11   1  20      439.34      802.19    152.65 o 
 -10   1  20     4418.53     4302.48    286.94 o 
  -9   1  20     2068.16     2095.58    176.11 o 
  -8   1  20     4432.59     4224.30    212.93 o 
  -7   1  20       12.72      125.66     70.91 o 
  -6   1  20      556.01      520.86     82.96 o 
  -5   1  20      250.54      289.52     77.98 o 
  -4   1  20     2822.15     2802.48    111.14 o 
  -3   1  20     1833.07     1992.71     86.78 o 
  -2   1  20     5304.17     5098.68    145.88 o 
  -1   1  20     1574.09     1638.25     95.77 o 
   0   1  20      691.47      647.43     72.34 o 
   1   1  20        1.79      156.95     82.21 o 
   2   1  20      186.22      280.93     64.80 o 
   3   1  20     2725.39     2861.10    128.20 o 
   4   1  20     3753.90     3976.71    199.32 o 
   5   1  20     5339.36     5743.17    373.64 o 
   6   1  20     3243.66     3495.49    235.77 o 
   7   1  20     1052.93     1418.28    208.29 o 
   8   1  20        5.40      506.35    299.37 o 
 -11   2  20     2599.83     2521.03    220.95 o 
 -10   2  20      737.63      849.58    146.03 o 
  -9   2  20     1758.54     1471.38    152.24 o 
  -8   2  20     2600.35     2240.02    179.50 o 
  -7   2  20     5506.15     5493.50    219.42 o 
  -6   2  20     1595.94     1536.90    147.64 o 
  -5   2  20     9141.72     9065.04    207.23 o 
  -4   2  20     1371.59     1568.71    100.68 o 
  -3   2  20      289.54      324.79     62.28 o 
  -2   2  20      233.96      219.74     81.17 o 
  -1   2  20     5785.89     5680.11    161.09 o 
   0   2  20     3708.10     3517.02    142.16 o 
   1   2  20    10536.26    10842.61    237.42 o 
   2   2  20     4570.71     4426.91    157.46 o 
   3   2  20     5005.85     5096.44    173.25 o 
   4   2  20       80.64      163.20    101.60 o 
   5   2  20       53.57      278.18    127.78 o 
   6   2  20      490.31      598.99    129.74 o 
   7   2  20     3551.36     3643.89    262.63 o 
   8   2  20     1021.37     1057.67    170.61 o 
 -10   3  20      306.41      941.89    204.40 o 
  -9   3  20     7697.49     7410.59    354.79 o 
  -8   3  20      257.00      348.92     92.75 o 
  -7   3  20     2415.93     2268.98    152.21 o 
  -6   3  20        5.84      270.11    171.12 o 
  -5   3  20      597.54      661.06     92.84 o 
  -4   3  20       36.54       37.14     52.05 o 
  -3   3  20     7337.13     7166.14    176.72 o 
  -2   3  20     1576.46     1483.48    100.54 o 
  -1   3  20     8021.81     7943.29    197.49 o 
   0   3  20        0.36      203.36     74.69 o 
   1   3  20      309.44      507.16     74.22 o 
   2   3  20      227.52      339.17     87.43 o 
   3   3  20     5496.62     5680.16    198.46 o 
   4   3  20     1120.79     1149.92    120.93 o 
   5   3  20     6980.82     7170.60    225.60 o 
   6   3  20       54.31      131.06     80.32 o 
   7   3  20      860.97     1257.74    173.20 o 
 -10   4  20       47.00      274.54    165.03 o 
  -9   4  20      136.53      565.91    191.80 o 
  -8   4  20     1838.79     1620.13    173.99 o 
  -7   4  20     3407.42     3083.50    236.95 o 
  -6   4  20     4406.37     3928.02    226.97 o 
  -5   4  20     8407.01     8413.35    305.43 o 
  -4   4  20     1757.95     1784.40    188.67 o 
  -3   4  20      861.28      829.09    120.45 o 
  -2   4  20      752.19      713.58    108.63 o 
  -1   4  20     1493.45     1636.84    277.80 o 
   0   4  20     1052.80     1102.74    118.82 o 
   1   4  20     6943.68     6680.27    187.35 o 
   2   4  20     1058.19     1007.24    112.06 o 
   3   4  20     2745.91     2674.40    145.89 o 
   4   4  20      186.39      353.91     89.23 o 
   5   4  20      122.02      328.54    125.13 o 
   6   4  20     1028.24     1318.37    137.47 o 
   7   4  20     3003.42     2576.58    402.16 o 
  -9   5  20     1430.74     1315.88    310.14 o 
  -8   5  20     5086.26     5015.92    319.90 o 
  -7   5  20      175.82      408.39    151.36 o 
  -6   5  20        0.95      276.83    113.79 o 
  -5   5  20      109.94      190.16    164.08 o 
  -4   5  20     4958.64     4847.04    239.50 o 
  -3   5  20     1254.69     1261.61    143.19 o 
  -2   5  20     7937.74     7672.60    282.17 o 
  -1   5  20      205.83      366.89    100.30 o 
   0   5  20     2968.01     2956.79    189.24 o 
   1   5  20      100.66      184.53    103.81 o 
   2   5  20      402.97      706.59    268.60 o 
   3   5  20      964.16     1001.91    161.77 o 
   4   5  20     3313.60     3408.09    176.08 o 
   5   5  20     1034.07     1150.16    131.41 o 
   6   5  20     3325.12     3254.62    211.76 o 
  -9   6  20       44.22      270.28    345.50 o 
  -8   6  20     1131.80     1244.84    195.61 o 
  -7   6  20        7.98      225.47    128.34 o 
  -6   6  20     7727.49     7371.14    319.69 o 
  -5   6  20      118.83      157.18    113.33 o 
  -4   6  20     4575.52     4654.97    236.41 o 
  -3   6  20      433.37      530.49    120.48 o 
  -2   6  20      905.17      925.44    156.22 o 
  -1   6  20       12.98      135.62    112.97 o 
   0   6  20     6091.29     6055.27    271.93 o 
   1   6  20      119.92      347.63    163.63 o 
   2   6  20     4100.47     4172.10    243.66 o 
   3   6  20      116.86      353.33    153.77 o 
   4   6  20      126.04      491.16    160.33 o 
   5   6  20       85.42      228.22    164.70 o 
   6   6  20     1600.38     2004.83    225.15 o 
  -7   7  20      276.19      569.56    253.99 o 
  -6   7  20       18.23      -79.16     90.11 o 
  -5   7  20     1556.89     1407.73    175.60 o 
  -4   7  20     1133.65     1176.72    219.09 o 
  -3   7  20     3799.84     3827.15    238.31 o 
  -2   7  20     2250.18     2357.56    203.51 o 
  -1   7  20     1708.27     1461.14    167.72 o 
   0   7  20     1621.26     1441.01    180.06 o 
   1   7  20       21.92      240.61    147.63 o 
   2   7  20      687.37      611.23    142.03 o 
   3   7  20     1136.84     1141.50    180.70 o 
   4   7  20     2272.16     2622.87    223.95 o 
  -6   8  20      242.38      419.13    133.28 o 
  -5   8  20     2845.16     2869.38    243.16 o 
  -4   8  20      481.30      733.04    153.42 o 
  -3   8  20      325.87      507.58    163.63 o 
  -2   8  20      100.42      198.85    111.95 o 
  -1   8  20      344.29      452.38    144.14 o 
   0   8  20       78.82      181.33    103.84 o 
   1   8  20     5779.88     6070.94    302.51 o 
   2   8  20      327.54      474.83    133.46 o 
   3   8  20     2347.54     2458.73    234.68 o 
  -3   9  20     4323.35     3982.26    356.08 o 
  -2   9  20     1479.50     1337.05    191.32 o 
  -1   9  20     3096.59     3066.53    247.48 o 
   0   9  20       70.82      236.97    117.00 o 
 -11   0  21      104.22      465.48    345.95 o 
  -9   0  21     3485.98     3144.33    329.10 o 
  -7   0  21     4302.58     4388.13    253.31 o 
  -5   0  21     1652.33     1461.92    144.03 o 
  -3   0  21     2501.81     2454.65    135.32 o 
  -1   0  21    11211.73    11793.10    385.20 o 
   1   0  21     3026.15     3155.54    233.46 o 
   3   0  21     1720.72     1716.86    224.96 o 
   5   0  21     7631.99     8191.21    429.40 o 
   7   0  21     8928.24     9456.22    898.20 o 
 -10   1  21      574.22      899.96    171.75 o 
  -9   1  21      608.04      999.32    161.88 o 
  -8   1  21       81.03      250.69    171.88 o 
  -7   1  21      833.05     1095.66    121.33 o 
  -6   1  21      522.20      510.12     73.20 o 
  -5   1  21    13063.03    12843.93    253.39 o 
  -4   1  21     4280.28     4021.32    138.19 o 
  -3   1  21     6765.69     6696.87    183.59 o 
  -2   1  21      433.28      517.21     71.50 o 
  -1   1  21      105.16      257.72     85.76 o 
   0   1  21      380.88      456.80     79.14 o 
   1   1  21     1217.81     1239.11     93.62 o 
   2   1  21     3926.29     3981.23    201.30 o 
   3   1  21     5359.04     5404.19    230.32 o 
   4   1  21     2018.27     2027.32    166.09 o 
   5   1  21     1908.70     2163.18    186.85 o 
   6   1  21       36.02      341.41    172.76 o 
   7   1  21      919.10     1244.27    189.24 o 
 -10   2  21     1876.79     1848.56    205.58 o 
  -9   2  21     1766.22     1534.05    165.41 o 
  -8   2  21     6545.25     6191.09    307.48 o 
  -7   2  21     1211.11     1194.27    120.63 o 
  -6   2  21     3590.95     3406.12    138.87 o 
  -5   2  21      315.46      415.40     68.57 o 
  -4   2  21      647.41      585.66     79.27 o 
  -3   2  21     2209.60     2172.30    115.43 o 
  -2   2  21    11589.17    11469.20    242.38 o 
  -1   2  21     2980.69     2864.53    133.60 o 
   0   2  21     5192.79     5128.61    156.88 o 
   1   2  21      725.55      840.09     89.61 o 
   2   2  21       69.88      433.22    147.32 o 
   3   2  21       37.71      179.65     99.98 o 
   4   2  21     4788.59     4910.61    186.85 o 
   5   2  21      154.75      350.14    256.58 o 
   6   2  21     7162.24     7739.11    339.28 o 
   7   2  21     1028.56     1277.63    175.81 o 
 -10   3  21     4786.25     4101.52    357.37 o 
  -9   3  21       71.89      433.60    131.74 o 
  -8   3  21      233.83      369.86    107.20 o 
  -7   3  21      239.45      118.01     80.09 o 
  -6   3  21     3404.31     3478.63    236.78 o 
  -5   3  21       74.72      236.82    129.98 o 
  -4   3  21    12500.77    11862.42    391.64 o 
  -3   3  21      217.32      268.71     62.62 o 
  -2   3  21     8412.58     8313.11    198.33 o 
  -1   3  21      522.24      654.29     82.35 o 
   0   3  21      658.29      789.17     82.66 o 
   1   3  21      406.20      465.99     83.68 o 
   2   3  21     9878.24    10098.95    254.21 o 
   3   3  21        4.15      181.62    153.78 o 
   4   3  21     4181.42     4291.90    183.49 o 
   5   3  21       27.24      487.68    225.26 o 
   6   3  21      136.55      292.32     93.15 o 
   7   3  21        9.56      415.94    152.46 o 
  -9   4  21     2297.62     2147.70    257.35 o 
  -8   4  21     4462.55     4222.55    306.63 o 
  -7   4  21     2952.25     2652.26    219.92 o 
  -6   4  21      962.33     1194.97    155.58 o 
  -5   4  21       35.79      267.03    210.81 o 
  -4   4  21      642.89      834.51    179.61 o 
  -3   4  21     1100.97     1317.61    171.99 o 
  -2   4  21     3189.86     2961.93    198.92 o 
  -1   4  21     4750.55     4834.91    240.64 o 
   0   4  21     6651.26     6786.37    249.84 o 
   1   4  21      423.07      521.39    127.32 o 
   2   4  21      652.19      698.40     88.94 o 
   3   4  21       73.78      285.07    152.18 o 
   4   4  21      584.41      638.34    106.89 o 
   5   4  21     1582.06     1751.32    153.13 o 
   6   4  21     4384.14     4423.15    237.77 o 
  -9   5  21      578.64      907.79    411.46 o 
  -8   5  21       73.38       25.82     86.34 o 
  -7   5  21     1137.95     1153.78    165.61 o 
  -6   5  21      327.13      413.63    171.25 o 
  -5   5  21     6864.93     7121.81    303.49 o 
  -4   5  21     1580.35     1506.96    162.99 o 
  -3   5  21     5708.04     5590.96    263.21 o 
  -2   5  21       36.95       58.07     75.88 o 
  -1   5  21       42.89      297.64    135.28 o 
   0   5  21       23.17      142.33    110.56 o 
   1   5  21     3983.42     4321.59    234.47 o 
   2   5  21      809.77      767.11    130.43 o 
   3   5  21     5583.30     5742.84    288.35 o 
   4   5  21      193.09      267.76    149.11 o 
   5   5  21      914.72     1031.22    171.64 o 
   6   5  21       33.83      253.33    151.02 o 
  -8   6  21       21.31       67.52    107.41 o 
  -7   6  21     5769.50     5682.19    315.66 o 
  -6   6  21      136.64      190.28    122.19 o 
  -5   6  21      685.72      613.08    130.26 o 
  -4   6  21       62.67      184.94    105.44 o 
  -3   6  21     3700.22     3436.64    224.93 o 
  -2   6  21      139.55      246.71    197.06 o 
  -1   6  21     4457.88     4713.53    237.98 o 
   0   6  21      586.69      696.01    233.03 o 
   1   6  21     2421.48     2227.76    192.54 o 
   2   6  21      729.74      703.93    134.12 o 
   3   6  21       77.78      270.92    149.44 o 
   4   6  21       74.68      469.13    261.08 o 
   5   6  21     2990.32     2836.56    228.38 o 
  -7   7  21       90.20      432.28    202.96 o 
  -6   7  21     2770.83     2925.49    251.99 o 
  -5   7  21     2533.28     2406.72    225.04 o 
  -4   7  21     1969.64     1921.24    186.78 o 
  -3   7  21     1093.24     1107.81    167.97 o 
  -2   7  21       26.42      187.96    116.23 o 
  -1   7  21      158.19      326.95    180.42 o 
   0   7  21      785.35      820.30    144.33 o 
   1   7  21     2527.67     2546.64    203.52 o 
   2   7  21     2658.47     2453.91    255.99 o 
   3   7  21     2408.00     2311.92    206.28 o 
  -5   8  21      153.19      139.07    122.36 o 
  -4   8  21      100.90      634.44    191.83 o 
  -3   8  21      181.22      314.92    137.93 o 
  -2   8  21     4032.98     4316.34    271.27 o 
  -1   8  21       18.35      385.84    122.90 o 
   0   8  21     3904.81     4160.53    372.18 o 
   1   8  21      179.87      357.02    134.22 o 
 -10   0  22     7429.72     6918.65    532.86 o 
  -8   0  22     1186.65     1531.03    229.61 o 
  -6   0  22      510.32      643.80    172.15 o 
  -4   0  22     7279.60     7085.64    243.13 o 
  -2   0  22     6210.77     6435.15    545.98 o 
   0   0  22       26.12       85.43     81.55 o 
   2   0  22     3206.03     3490.28    273.17 o 
   4   0  22     3745.83     4211.31    308.42 o 
   6   0  22     5078.42     5515.19    746.84 o 
 -10   1  22        0.49      126.44     96.06 o 
  -9   1  22       11.45      125.18    111.14 o 
  -8   1  22     3858.46     3621.93    220.77 o 
  -7   1  22      668.01      817.19    131.05 o 
  -6   1  22     6697.83     6630.33    207.94 o 
  -5   1  22     1763.67     1851.22    121.44 o 
  -4   1  22      947.16      928.80     91.81 o 
  -3   1  22      469.32      533.69    139.22 o 
  -2   1  22     2439.97     2362.73    117.07 o 
  -1   1  22     2710.84     2573.23    124.75 o 
   0   1  22     8987.07     8927.90    260.17 o 
   1   1  22     1851.88     1857.82    132.83 o 
   2   1  22     5297.57     5305.60    237.71 o 
   3   1  22       27.78      224.15    147.15 o 
   4   1  22      297.52      556.77    122.69 o 
   5   1  22      296.69      504.14    146.85 o 
   6   1  22     1453.07     1693.23    187.70 o 
   7   1  22     1720.10     2061.54    242.43 o 
 -10   2  22      973.44      719.33    177.34 o 
  -9   2  22     5755.02     4884.94    292.06 o 
  -8   2  22      395.42      752.21    144.07 o 
  -7   2  22      422.78      747.25    157.38 o 
  -6   2  22       16.75      124.23     76.08 o 
  -5   2  22     2007.89     1938.74    132.79 o 
  -4   2  22     2140.96     1993.39    122.52 o 
  -3   2  22     7233.78     7108.73    198.71 o 
  -2   2  22     1628.31     1557.08    113.47 o 
  -1   2  22     5295.72     5275.88    173.29 o 
   0   2  22       24.46      141.17     59.82 o 
   1   2  22      450.10      536.54     78.30 o 
   2   2  22      400.05      627.72    131.25 o 
   3   2  22     5631.93     5978.53    252.19 o 
   4   2  22      174.84      337.76    110.71 o 
   5   2  22     4770.17     5090.39    277.49 o 
   6   2  22      620.63     1074.74    191.09 o 
  -9   3  22     1721.50     1832.00    277.04 o 
  -8   3  22      145.09      647.76    182.09 o 
  -7   3  22     4840.91     4770.24    290.85 o 
  -6   3  22       97.79      351.49    133.53 o 
  -5   3  22     3661.24     3757.74    220.82 o 
  -4   3  22        6.87       96.98     72.12 o 
  -3   3  22      410.90      408.86     90.67 o 
  -2   3  22      252.18      219.58     64.89 o 
  -1   3  22     5602.95     5519.36    174.90 o 
   0   3  22      321.50      296.97     72.27 o 
   1   3  22    12054.03    11757.45    281.34 o 
   2   3  22     1259.88     1181.69    118.32 o 
   3   3  22     2948.69     3013.68    160.09 o 
   4   3  22      327.67      502.12    103.13 o 
   5   3  22      323.92      477.08    130.76 o 
   6   3  22        4.70      535.92    144.08 o 
  -9   4  22     2305.63     2187.18    361.97 o 
  -8   4  22      480.73      541.23    169.68 o 
  -7   4  22       43.05      394.54    171.27 o 
  -6   4  22      695.57      703.66    134.90 o 
  -5   4  22     1282.06     1379.93    207.86 o 
  -4   4  22     1541.05     1604.93    155.40 o 
  -3   4  22     3356.18     3180.31    200.89 o 
  -2   4  22     2373.68     2211.93    164.48 o 
  -1   4  22     3256.53     3092.39    187.83 o 
   0   4  22        3.00      124.30     84.35 o 
   1   4  22       41.40      182.56     89.23 o 
   2   4  22     1289.71     1304.56    112.31 o 
   3   4  22     3328.03     3494.10    183.60 o 
   4   4  22     2201.43     2343.97    161.48 o 
   5   4  22     2785.65     3117.25    208.68 o 
  -8   5  22     3438.03     3646.75    286.66 o 
  -7   5  22      581.39      733.70    186.02 o 
  -6   5  22     6550.78     6210.15    297.37 o 
  -5   5  22      619.22      759.39    205.48 o 
  -4   5  22     2528.60     2447.37    203.95 o 
  -3   5  22      388.66      373.12    115.08 o 
  -2   5  22     1234.65     1147.38    152.53 o 
  -1   5  22      322.54      335.13    107.37 o 
   0   5  22     8035.38     8205.52    332.82 o 
   1   5  22     1108.68     1339.26    162.98 o 
   2   5  22     4322.14     4372.39    242.97 o 
   3   5  22       24.49      530.86    137.77 o 
   4   5  22       58.94      337.08    144.17 o 
   5   5  22      174.65      469.51    143.38 o 
  -7   6  22       23.66      -27.51    105.32 o 
  -6   6  22      367.21      450.81    137.25 o 
  -5   6  22      182.77      298.32    222.27 o 
  -4   6  22     5385.26     5343.06    271.72 o 
  -3   6  22      492.84      562.96    137.13 o 
  -2   6  22     2358.42     2430.08    197.37 o 
  -1   6  22       50.08       37.81     69.37 o 
   0   6  22      194.82      455.16    175.76 o 
   1   6  22      193.08      335.22    120.57 o 
   2   6  22     1923.92     1796.12    185.04 o 
   3   6  22       75.18      356.17    136.62 o 
   4   6  22     4207.22     4326.89    295.93 o 
  -6   7  22     3613.17     3644.74    273.64 o 
  -5   7  22      869.84      737.63    165.72 o 
  -4   7  22     1435.24     1475.29    177.07 o 
  -3   7  22      216.21      373.19    144.69 o 
  -2   7  22       11.70      332.77    143.34 o 
  -1   7  22     1610.99     1707.03    202.28 o 
   0   7  22     2470.32     2427.67    226.52 o 
   1   7  22     2602.59     2543.65    210.81 o 
   2   7  22     1194.95     1078.61    162.20 o 
  -2   8  22      234.28      513.54    196.37 o 
  -1   8  22     1759.13     2040.04    214.84 o 
  -9   0  23      421.98      435.96    189.84 o 
  -7   0  23     4157.68     4360.26    266.80 o 
  -5   0  23    14038.83    13879.30    530.46 o 
  -3   0  23     7374.11     7177.05    356.70 o 
  -1   0  23      172.99      404.76    138.54 o 
   1   0  23     4495.71     4559.84    335.86 o 
   3   0  23     1776.46     2250.49    242.02 o 
   5   0  23     1149.45     1386.76    243.04 o 
  -9   1  23     5261.37     4591.94    271.12 o 
  -8   1  23      864.01     1002.78    190.30 o 
  -7   1  23     3175.89     3200.35    165.58 o 
  -6   1  23     1194.70     1168.91    113.11 o 
  -5   1  23       21.78       61.51     61.67 o 
  -4   1  23      203.35      218.38     67.28 o 
  -3   1  23     4547.25     4425.58    164.81 o 
  -2   1  23     2670.62     2719.51    135.30 o 
  -1   1  23    10031.94    10089.64    293.09 o 
   0   1  23     1210.96     1130.77    124.80 o 
   1   1  23      211.15      479.70    119.23 o 
   2   1  23       61.61      233.92    101.44 o 
   3   1  23     2095.56     2325.09    200.84 o 
   4   1  23     1583.12     1706.41    176.40 o 
   5   1  23     3190.02     3548.02    254.21 o 
   6   1  23     3102.80     3210.60    250.91 o 
  -9   2  23       12.42      363.32    218.45 o 
  -8   2  23      311.54      379.03    124.10 o 
  -7   2  23      792.66      694.52    139.64 o 
  -6   2  23     2723.34     2826.84    164.58 o 
  -5   2  23     3158.76     2863.37    192.26 o 
  -4   2  23     6922.28     6637.61    205.41 o 
  -3   2  23      443.20      541.57     89.76 o 
  -2   2  23     2734.89     2484.39    130.98 o 
  -1   2  23      103.27       94.64     58.49 o 
   0   2  23     1218.32     1254.13    123.47 o 
   1   2  23     2166.05     1988.81    132.20 o 
   2   2  23     3825.50     4105.66    204.15 o 
   3   2  23     2064.11     2309.92    187.98 o 
   4   2  23     1509.60     1498.26    168.18 o 
   5   2  23      319.81      808.35    182.63 o 
  -9   3  23      182.05      617.68    427.09 o 
  -8   3  23     5253.12     5262.24    335.52 o 
  -7   3  23      434.93      706.03    276.22 o 
  -6   3  23      447.11      418.64    129.93 o 
  -5   3  23        0.69      159.64    146.99 o 
  -4   3  23     3820.70     3667.30    197.85 o 
  -3   3  23      869.66      894.38    135.21 o 
  -2   3  23     4847.54     4883.55    169.41 o 
  -1   3  23      138.34      428.16    144.33 o 
   0   3  23     4847.70     4707.00    170.92 o 
   1   3  23      575.41      671.05    126.08 o 
   2   3  23       48.83      440.70    108.02 o 
   3   3  23      136.19      399.23    101.06 o 
   4   3  23     5333.33     5667.22    293.56 o 
   5   3  23       86.14      172.30    102.51 o 
  -8   4  23      404.64      459.65    164.88 o 
  -7   4  23     1040.56     1328.02    218.31 o 
  -6   4  23     3285.75     3221.16    238.37 o 
  -5   4  23     1811.74     1776.93    174.69 o 
  -4   4  23     2196.63     2349.17    189.86 o 
  -3   4  23      408.72      406.65    143.91 o 
  -2   4  23      194.62      354.30    123.67 o 
  -1   4  23      344.38      516.97    141.89 o 
   0   4  23     1137.65     1092.93    141.87 o 
   1   4  23     5102.39     5084.06    235.47 o 
   2   4  23     3931.71     3933.50    211.52 o 
   3   4  23     1837.85     2073.29    189.60 o 
   4   4  23     2416.07     2883.04    188.76 o 
  -7   5  23     3403.84     3148.25    284.13 o 
  -6   5  23      499.95      499.90    143.76 o 
  -5   5  23        7.76      317.52    260.34 o 
  -4   5  23      197.99      467.32    131.96 o 
  -3   5  23     3543.03     3553.98    229.70 o 
  -2   5  23      285.31      470.40    114.50 o 
  -1   5  23     5632.96     5438.89    357.84 o 
   0   5  23      260.92      475.97    127.40 o 
   1   5  23     1620.58     1651.73    189.69 o 
   2   5  23       22.17      323.92    138.00 o 
   3   5  23      442.21      871.16    149.31 o 
   4   5  23      663.76      801.49    187.35 o 
  -6   6  23      146.73      392.54    254.91 o 
  -5   6  23     5599.76     5663.87    335.36 o 
  -4   6  23       53.07       49.07     88.39 o 
  -3   6  23     1283.79     1219.11    175.09 o 
  -2   6  23        4.24      202.59    112.95 o 
  -1   6  23      875.19     1008.29    151.33 o 
   0   6  23       63.78      195.43    110.78 o 
   1   6  23     5624.90     5822.26    337.71 o 
   2   6  23      231.28      296.71    125.30 o 
  -4   7  23       87.21      472.68    267.67 o 
  -3   7  23     1306.39     1469.48    189.67 o 
  -2   7  23     2868.01     2752.18    232.96 o 
  -1   7  23     1628.60     1533.14    196.72 o 
   0   7  23     2579.09     2458.82    222.46 o 
  -8   0  24     5419.17     5566.95    497.29 o 
  -6   0  24     5936.11     6273.22    288.64 o 
  -4   0  24      539.35      771.62    167.74 o 
  -2   0  24     1743.13     2170.31    221.66 o 
   0   0  24    13424.76    12715.69    466.72 o 
   2   0  24     2822.92     3029.01    286.98 o 
   4   0  24       28.32      573.20    247.63 o 
  -8   1  24      872.35     1259.99    240.49 o 
  -7   1  24       96.75      319.80    106.87 o 
  -6   1  24     1322.55     1313.83    203.41 o 
  -5   1  24     1525.65     1514.14    133.91 o 
  -4   1  24     9374.03     9235.88    247.39 o 
  -3   1  24     1154.84     1325.93    117.23 o 
  -2   1  24     4052.66     3978.98    192.09 o 
  -1   1  24     1773.15     1661.33    164.17 o 
   0   1  24       53.62      208.77    104.69 o 
   1   1  24      104.72      361.26    171.00 o 
   2   1  24     2364.27     2529.38    180.85 o 
   3   1  24     1041.89     1368.20    171.53 o 
   4   1  24     2289.82     2761.64    245.97 o 
   5   1  24     1340.32     1653.96    203.98 o 
  -8   2  24     1139.80     1229.85    224.04 o 
  -7   2  24     3292.44     2784.91    239.04 o 
  -6   2  24     1534.87     1474.03    140.59 o 
  -5   2  24     1441.40     1367.85    128.63 o 
  -4   2  24        3.41       -7.05     49.35 o 
  -3   2  24      590.99      786.90    140.72 o 
  -2   2  24      227.65      419.74    149.76 o 
  -1   2  24     4531.22     4521.44    172.08 o 
   0   2  24     2479.33     2343.51    149.42 o 
   1   2  24     2336.36     2469.38    184.98 o 
   2   2  24     2929.33     2847.61    191.18 o 
   3   2  24      233.81      421.66    119.49 o 
   4   2  24        8.18      553.89    147.12 o 
   5   2  24      640.64      961.37    177.66 o 
  -8   3  24      312.60      377.25    151.46 o 
  -7   3  24        0.08      294.02    163.25 o 
  -6   3  24        6.99      170.39    112.92 o 
  -5   3  24     3486.12     3718.76    234.75 o 
  -4   3  24      594.76      454.76    106.77 o 
  -3   3  24     2996.16     3057.87    209.59 o 
  -2   3  24      107.80      172.97    120.89 o 
  -1   3  24      672.96      952.08    138.76 o 
   0   3  24       10.44      283.07     79.47 o 
   1   3  24     2395.46     2337.13    146.47 o 
   2   3  24      106.44      394.93    142.79 o 
   3   3  24     4676.35     4566.58    244.81 o 
   4   3  24       92.58      449.56    119.57 o 
  -7   4  24     2417.26     2315.34    256.58 o 
  -6   4  24     1330.60     1203.64    235.09 o 
  -5   4  24     1024.12     1022.24    157.37 o 
  -4   4  24        9.31      233.12    257.97 o 
  -3   4  24      202.94      289.71    122.04 o 
  -2   4  24     1325.89     1238.22    153.39 o 
  -1   4  24     3657.92     3502.87    228.00 o 
   0   4  24     3457.27     3473.15    203.68 o 
   1   4  24     4303.90     4431.88    229.65 o 
   2   4  24      420.62      653.81    147.17 o 
   3   4  24      784.83      885.85    151.87 o 
  -6   5  24      653.43      673.96    160.78 o 
  -5   5  24      761.44     1100.23    177.04 o 
  -4   5  24     3726.72     4134.11    280.10 o 
  -3   5  24      857.23      793.21    195.41 o 
  -2   5  24     2144.91     1885.54    193.95 o 
  -1   5  24       62.69      287.27    170.85 o 
   0   5  24        0.29      269.53    119.73 o 
   1   5  24       28.96      557.96    271.55 o 
   2   5  24     2811.79     2766.16    230.70 o 
  -4   6  24      350.21      655.54    201.55 o 
  -3   6  24        8.97       30.12     80.82 o 
  -2   6  24     2154.33     2178.42    211.73 o 
  -1   6  24       55.84       84.71     98.65 o 
   0   6  24     6686.09     6756.01    335.11 o 
   1   6  24       74.73      296.31    190.82 o 
  -7   0  25     2150.90     2786.48    335.43 o 
  -5   0  25      477.00      859.09    243.55 o 
  -3   0  25     5278.18     5373.06    495.76 o 
  -1   0  25    12938.29    13114.82    518.81 o 
   1   0  25      129.97      507.22    513.16 o 
   3   0  25     2840.16     2777.16    286.17 o 
  -8   1  25      663.24      834.70    179.52 o 
  -7   1  25     3430.17     3447.02    214.70 o 
  -6   1  25     1224.40     1409.27    136.98 o 
  -5   1  25     7625.83     7195.48    249.14 o 
  -4   1  25      472.93      453.65    120.17 o 
  -3   1  25      840.92     1078.87    124.39 o 
  -2   1  25      140.03      116.67     76.77 o 
  -1   1  25      651.20      582.53    105.57 o 
   0   1  25     1412.36     1273.11    151.02 o 
   1   1  25     3289.56     3447.63    201.07 o 
   2   1  25      708.34      931.92    141.68 o 
   3   1  25     2353.54     2647.04    214.48 o 
   4   1  25      207.48      585.91    150.36 o 
  -7   2  25      802.78      700.42    198.62 o 
  -6   2  25      193.79      443.79    135.90 o 
  -5   2  25        1.17      412.27    294.61 o 
  -4   2  25     4665.61     4403.66    184.35 o 
  -3   2  25      845.88      813.41    110.21 o 
  -2   2  25     5029.91     5039.98    224.81 o 
  -1   2  25      194.41      365.10    104.98 o 
   0   2  25     1887.25     2061.95    165.53 o 
   1   2  25       11.21      116.05    147.46 o 
   2   2  25      597.04      712.61    150.88 o 
   3   2  25      477.28      761.69    175.40 o 
  -7   3  25      211.06      416.77    158.50 o 
  -6   3  25     4393.81     4556.52    298.22 o 
  -5   3  25       19.45      443.22    218.75 o 
  -4   3  25     1967.50     1866.99    175.51 o 
  -3   3  25       35.87      516.36    150.68 o 
  -2   3  25       70.97      571.91    117.29 o 
  -1   3  25       59.21      504.82    129.64 o 
   0   3  25     4300.10     4503.88    296.47 o 
   1   3  25       64.19      389.48    263.54 o 
   2   3  25     4263.48     4511.25    242.15 o 
   3   3  25       29.73      227.95    260.09 o 
  -6   4  25      588.65      640.28    158.94 o 
  -5   4  25      213.54      363.37    243.59 o 
  -4   4  25      408.40      719.69    203.07 o 
  -3   4  25     2512.54     2671.52    219.19 o 
  -2   4  25     2103.64     2444.47    224.21 o 
  -1   4  25     1917.06     2118.77    209.36 o 
   0   4  25     1594.35     1590.29    172.00 o 
   1   4  25       24.71      190.01    136.07 o 
   2   4  25      409.20      317.56    165.77 o 
  -4   5  25      323.46      346.80    137.20 o 
  -3   5  25      991.47     1215.61    189.71 o 
  -2   5  25       93.84      117.30    106.81 o 
  -1   5  25      700.47      928.23    158.92 o 
   0   5  25      838.14     1020.93    265.79 o 
   1   5  25     3996.37     4134.18    274.03 o 
  -6   0  26     3380.13     3127.05    288.72 o 
  -4   0  26     7296.54     7176.19    379.68 o 
  -2   0  26     2952.75     3290.66    284.84 o 
   0   0  26      156.43      533.37    175.71 o 
   2   0  26     4187.32     4466.69    388.58 o 
  -6   1  26     2580.82     2395.05    195.93 o 
  -5   1  26       59.44       86.86     80.87 o 
  -4   1  26      105.45      243.65    143.93 o 
  -3   1  26      724.49      862.81    134.78 o 
  -2   1  26     1918.83     1914.79    168.97 o 
  -1   1  26     1560.57     1326.25    152.19 o 
   0   1  26     3998.87     4271.24    237.61 o 
   1   1  26     1071.98     1145.31    148.02 o 
   2   1  26      442.13      809.32    144.02 o 
  -6   2  26      250.12      560.92    128.55 o 
  -5   2  26     3658.32     3401.50    219.59 o 
  -4   2  26     1722.11     1413.25    193.00 o 
  -3   2  26     2919.06     2555.96    324.31 o 
  -2   2  26     1024.45     1099.67    134.63 o 
  -1   2  26      790.54     1015.31    136.66 o 
   0   2  26      355.23      560.88    186.99 o 
   1   2  26     1748.85     1857.16    170.58 o 
   2   2  26      431.20      828.24    143.74 o 
  -5   3  26      458.72      942.31    179.34 o 
  -4   3  26       73.49      298.07    226.01 o 
  -3   3  26     1603.73     1989.44    187.46 o 
  -2   3  26       26.77      198.00    171.22 o 
  -1   3  26     4559.93     4446.74    291.55 o 
   0   3  26       71.17      356.39    141.73 o 
   1   3  26     3279.42     3584.89    520.89 o 
  -4   4  26     1343.62     1498.96    185.03 o 
  -3   4  26     1804.59     1708.47    183.74 o 
  -2   4  26      357.57      587.10    233.46 o 
  -1   4  26      521.78      651.69    180.23 o 
   0   4  26      617.00      609.40    210.59 o 
  -5   0  27     3283.77     3283.24    535.77 o 
  -3   0  27       55.39      478.56    306.68 o 
  -1   0  27     1701.78     1699.51    242.95 o 
   1   0  27     7621.42     7046.92    469.46 o 
  -5   1  27     1141.15      928.95    228.77 o 
  -4   1  27      895.62     1031.09    130.40 o 
  -3   1  27     3015.60     2924.35    195.08 o 
  -2   1  27      479.96      813.04    148.60 o 
  -1   1  27     2209.77     2222.89    192.62 o 
   0   1  27     1163.20     1172.97    142.86 o 
  -4   2  27      657.12      965.75    190.85 o 
  -3   2  27      223.52      258.18    157.53 o 
  -2   2  27      305.79      606.52    152.52 o 
  -1   2  27      870.45      830.09    193.62 o 
   0   2  27     2643.04     2750.72    252.83 o 
                                                 
